# Supplementary material for: 2,5-Dimethoxy­benzaldehyde thio­semicarbazone
Source: Acta Crystallogr Sect E Struct Rep Online. 2008 Nov 8;64(Pt 12):o2276. doi: 10.1107/S1600536808035198 (PMC2959953; doi:10.1107/S1600536808035198)
Supplement: Supplementary file 1 [file e-64-o2276-sup1.cif]

##############################################################################
###                                                                        ###
###        Electronic paper (Acta Crystallographica Section E)             ###
###                                                                        ###
##############################################################################
#                                                                            #
# This CIF contains the data in a paper accepted for publication in Acta     #
# Crystallographica Section E. It conforms to the requirements of Notes      #
# for Authors for Section E, and has been peer reviewed under the auspices   #
# of the IUCr Commission on Journals.                                        #
#                                                                            #
# Full details of the Crystallographic Information File format               #
# are given in the paper "The Crystallographic Information File (CIF):       #
# a New Standard Archive File for Crystallography" by S. R. Hall, F. H.      #
# Allen and I. D. Brown [Acta Cryst. (1991), A47, 655-685].                  #
#                                                                            #
# The current version of the core CIF dictionary is obtainable from          #
# ftp://ftp.iucr.org/pub/cif_core.dic. The current version number is 2.4.    #
#                                                                            #
# Software is freely available for graphical display of the structure(s) in  #
# this CIF.  For information consult the CIF home page http://www.iucr.org/  #
# cif/home.html                                                              #
#                                                                            #
# This file may be used for bona fide research purposes within the           #
# scientific community so long as proper attribution is given to the journal # 
# article from which it was obtained.                                        #
#                                                                            #
##############################################################################
                                             
data_global
_audit_creation_method     'form.cif (version 2.0)'
_journal_data_validation_number     ?
_journal_date_recd_electronic     2008-10-28
_journal_date_accepted     2008-10-28
_journal_name_full     'Acta Crystallographica, Section E'
_journal_year     2008
_journal_volume     64
_journal_issue     12
_journal_page_first     o2276
_journal_page_last     o2276
_journal_paper_category     QO
_journal_coeditor_code     CI2701
_publ_contact_author_name     'Prof. Fun Hoong Kun'
_publ_contact_author_address
;
      X-ray Crystallography Unit
      School of Physics
      Universiti Sains Malaysia
      11800 USM, Penang
      MALAYSIA
;
_publ_contact_author_email     'hkfun@usm.my'
_publ_contact_author_fax     '604 6579150'
_publ_contact_author_phone     '604 6533652'
_publ_section_title
;
2,5-Dimethoxybenzaldehyde thiosemicarbazone
;
loop_
    _publ_author_name
    _publ_author_footnote
    _publ_author_address
    'Hoong-Kun Fun' .
;
X-ray Crystallography Unit
School of Physics
Universiti Sains Malaysia
11800 USM, Penang
Malaysia
;
    'Samuel Robinson Jebas'
;
Permanent address: Department of Physics,
Karunya University,
Karunya Nagar,
Coimbatore 641 114,
India.
;
;
X-ray Crystallography Unit
School of Physics
Universiti Sains Malaysia
11800 USM, Penang
Malaysia
;
    'E. Deepak D'Silva' .
;
Department of Studies in Physics
Mangalore University
Mangalagangotri
Mangalore 574 199
India
;
    'P. S. Patil'
;
Current address: Department of Physics,
KLE Society's KLE Institute of Technology,
Gokul,
Hubli 590 030,
India.
;
;
Department of Studies in Physics
Mangalore University
Mangalagangotri
Mangalore 574 199
India
;
    'S. M. Dharmaprakash' .
;
Department of Studies in Physics
Mangalore University
Mangalagangotri
Mangalore 574 199
India
;
data_I
_audit_creation_method     SHELXL-97
_chemical_name_systematic
;
2,5-Dimethoxybenzaldehyde thiosemicarbazone
;
_chemical_name_common     '2,5-dimethoxybenzaldehyde thiosemicarbazone'
_chemical_formula_moiety     'C10 H13 N3 O2 S'
_chemical_formula_sum     'C10 H13 N3 O2 S'
_chemical_formula_iupac     'C10 H13 N3 O2 S'
_chemical_formula_weight     239.29
_chemical_melting_point     ?
_symmetry_cell_setting     Orthorhombic
_symmetry_space_group_name_H-M     'P b c a'
_symmetry_space_group_name_Hall     '-P 2ac 2ab'
loop_
    _symmetry_equiv_pos_as_xyz
    'x, y, z'
    '-x+1/2, -y, z+1/2'
    '-x, y+1/2, -z+1/2'
    'x+1/2, -y+1/2, -z'
    '-x, -y, -z'
    'x-1/2, y, -z-1/2'
    'x, -y-1/2, z-1/2'
    '-x-1/2, y-1/2, z'
_cell_length_a     11.07130(10)
_cell_length_b     13.0603(2)
_cell_length_c     15.7808(2)
_cell_angle_alpha     90.00
_cell_angle_beta     90.00
_cell_angle_gamma     90.00
_cell_volume     2281.82(5)
_cell_formula_units_Z     8
_cell_measurement_reflns_used     4233
_cell_measurement_theta_min     2.58
_cell_measurement_theta_max     30.04
_cell_measurement_temperature     100.00(10)
_exptl_crystal_description     Block
_exptl_crystal_colour     colourless
_exptl_crystal_size_max     0.34
_exptl_crystal_size_mid     0.28
_exptl_crystal_size_min     0.22
_exptl_crystal_density_diffrn     1.393
_exptl_crystal_density_meas     ?
_exptl_crystal_density_method     'not measured'
_exptl_crystal_F_000     1008
_exptl_absorpt_coefficient_mu     0.273
_exptl_absorpt_correction_type     multi-scan
_exptl_absorpt_process_details     '(SADABS; Bruker, 2005)'
_exptl_absorpt_correction_T_min     0.9122
_exptl_absorpt_correction_T_max     0.9431
_exptl_special_details
;
The data was collected with the Oxford Cyrosystem Cobra low-temperature
attachment.
;
_diffrn_ambient_temperature     100.00(10)
_diffrn_radiation_type     MoK\a
_diffrn_radiation_wavelength     0.71073
_diffrn_radiation_source     'fine-focus sealed tube'
_diffrn_radiation_monochromator     graphite
_diffrn_measurement_device_type     'Bruker SMART APEXII CCD area-detector'
_diffrn_measurement_method     '\f and \w'
_diffrn_detector_area_resol_mean     .
_diffrn_reflns_number     18486
_diffrn_reflns_av_R_equivalents     0.0433
_diffrn_reflns_av_sigmaI/netI     0.0330
_diffrn_reflns_theta_min     2.58
_diffrn_reflns_theta_max     30.51
_diffrn_reflns_theta_full     30.51
_diffrn_measured_fraction_theta_max     0.997
_diffrn_measured_fraction_theta_full     0.997
_diffrn_reflns_limit_h_min     -15
_diffrn_reflns_limit_h_max     11
_diffrn_reflns_limit_k_min     -14
_diffrn_reflns_limit_k_max     18
_diffrn_reflns_limit_l_min     -22
_diffrn_reflns_limit_l_max     19
_diffrn_standards_number     0
_diffrn_standards_interval_count     .
_diffrn_standards_interval_time     .
_diffrn_standards_decay_%     ?
_refine_special_details
;
Refinement of <i>F</i>^2^ against ALL reflections. The weighted <i>R</i>-factor
<i>wR</i> and goodness of fit <i>S</i> are based on <i>F</i>^2^, conventional
<i>R</i>-factors <i>R</i> are based on <i>F</i>, with <i>F</i> set to zero for
negative <i>F</i>^2^. The threshold expression of <i>F</i>^2^ >
\s(<i>F</i>^2^) is used only for calculating <i>R</i>-factors(gt) <i>etc</i>.
and is not relevant to the choice of reflections for refinement.
<i>R</i>-factors based on <i>F</i>^2^ are statistically about twice as large
as those based on <i>F</i>, and <i>R</i>- factors based on ALL data will be
even larger.
;
_reflns_number_total     3486
_reflns_number_gt     2834
_reflns_threshold_expression     I>2\s(I)
_refine_ls_structure_factor_coef     Fsqd
_refine_ls_matrix_type     full
_refine_ls_R_factor_all     0.0492
_refine_ls_R_factor_gt     0.0371
_refine_ls_wR_factor_gt     0.0903
_refine_ls_wR_factor_ref     0.0966
_refine_ls_goodness_of_fit_ref     1.056
_refine_ls_restrained_S_all     1.056
_refine_ls_number_reflns     3486
_refine_ls_number_parameters     157
_refine_ls_number_restraints     2
_refine_ls_hydrogen_treatment     mixed
_refine_ls_weighting_scheme     calc
_refine_ls_weighting_details
         'calc w=1/[\s^2^(Fo^2^)+(0.0435P)^2^+0.8407P] where P=(Fo^2^+2Fc^2^)/3'
_atom_sites_solution_hydrogens     geom
_atom_sites_solution_primary     direct
_atom_sites_solution_secondary     difmap
_refine_ls_shift/su_max     0.002
_refine_ls_shift/su_max_lt     0.002
_refine_ls_shift/su_mean     0.000
_refine_diff_density_max     0.404
_refine_diff_density_min     -0.272
_refine_ls_extinction_method     none
_refine_ls_extinction_coef     ?
loop_
    _atom_type_symbol
    _atom_type_description
    _atom_type_scat_dispersion_real
    _atom_type_scat_dispersion_imag
    _atom_type_scat_source
    'C' 'C' 0.0033 0.0016
                         'International Tables Vol C Tables 4.2.6.8 and 6.1.1.4'
    'H' 'H' 0.0000 0.0000
                         'International Tables Vol C Tables 4.2.6.8 and 6.1.1.4'
    'N' 'N' 0.0061 0.0033
                         'International Tables Vol C Tables 4.2.6.8 and 6.1.1.4'
    'O' 'O' 0.0106 0.0060
                         'International Tables Vol C Tables 4.2.6.8 and 6.1.1.4'
    'S' 'S' 0.1246 0.1234
                         'International Tables Vol C Tables 4.2.6.8 and 6.1.1.4'
_computing_data_collection     'APEX2 (Bruker, 2005)'
_computing_cell_refinement     'APEX2 (Bruker, 2005) and SAINT (Bruker, 2005)'
_computing_data_reduction     'SAINT (Bruker, 2005)'
_computing_structure_solution     'SHELXTL (Sheldrick, 2008)'
_computing_structure_refinement     'SHELXTL (Sheldrick, 2008)'
_computing_molecular_graphics     'SHELXTL (Sheldrick, 2008)'
_computing_publication_material
;
SHELXTL (Sheldrick, 2008) and PLATON (Spek, 2003)
;
loop_
    _atom_site_type_symbol
    _atom_site_label
    _atom_site_fract_x
    _atom_site_fract_y
    _atom_site_fract_z
    _atom_site_U_iso_or_equiv
    _atom_site_adp_type
    _atom_site_calc_flag
    _atom_site_refinement_flags
    _atom_site_occupancy
    _atom_site_disorder_assembly
    _atom_site_disorder_group
    S S1 -0.01083(3) 1.16558(3) 0.45083(2) 0.01697(9) Uani d . 1 . .
    O O1 0.35907(8) 0.80559(7) 0.68704(6) 0.0191(2) Uani d . 1 . .
    O O2 0.72695(8) 1.07776(7) 0.61508(6) 0.0165(2) Uani d . 1 . .
    N N1 0.28066(10) 1.06262(9) 0.56220(6) 0.0150(2) Uani d . 1 . .
    N N2 0.16335(10) 1.07175(9) 0.53426(7) 0.0157(2) Uani d . 1 . .
    N N3 0.21269(11) 1.23005(9) 0.48405(7) 0.0178(2) Uani d D 1 . .
    C C1 0.45590(12) 0.86889(10) 0.67348(7) 0.0150(2) Uani d . 1 . .
    C C2 0.57116(12) 0.85165(10) 0.70424(8) 0.0174(3) Uani d . 1 . .
    H H2A 0.5868 0.7939 0.7370 0.021 Uiso calc R 1 . .
    C C3 0.66395(12) 0.92047(10) 0.68638(8) 0.0175(3) Uani d . 1 . .
    H H3A 0.7414 0.9085 0.7070 0.021 Uiso calc R 1 . .
    C C4 0.64053(11) 1.00689(10) 0.63780(7) 0.0144(2) Uani d . 1 . .
    C C5 0.52450(12) 1.02595(10) 0.60844(7) 0.0145(2) Uani d . 1 . .
    H H5A 0.5091 1.0846 0.5768 0.017 Uiso calc R 1 . .
    C C6 0.43114(11) 0.95785(10) 0.62609(7) 0.0138(2) Uani d . 1 . .
    C C7 0.30819(12) 0.97659(10) 0.59612(8) 0.0153(2) Uani d . 1 . .
    H H7A 0.2497 0.9259 0.6017 0.018 Uiso calc R 1 . .
    C C8 0.13017(11) 1.15736(10) 0.49192(7) 0.0142(2) Uani d . 1 . .
    C C9 0.37938(13) 0.71375(11) 0.73357(9) 0.0231(3) Uani d . 1 . .
    H H9A 0.3049 0.6766 0.7387 0.035 Uiso calc R 1 . .
    H H9B 0.4092 0.7304 0.7890 0.035 Uiso calc R 1 . .
    H H9C 0.4377 0.6724 0.7044 0.035 Uiso calc R 1 . .
    C C10 0.84490(12) 1.06643(11) 0.65093(8) 0.0184(3) Uani d . 1 . .
    H H10A 0.8965 1.1200 0.6303 0.028 Uiso calc R 1 . .
    H H10B 0.8777 1.0012 0.6350 0.028 Uiso calc R 1 . .
    H H10C 0.8397 1.0705 0.7116 0.028 Uiso calc R 1 . .
    H H1N2 0.1156(16) 1.0222(14) 0.5376(11) 0.024(4) Uiso d . 1 . .
    H H2N3 0.2833(10) 1.2200(13) 0.5055(10) 0.025(4) Uiso d D 1 . .
    H H1N3 0.1967(18) 1.2835(10) 0.4545(10) 0.036(5) Uiso d D 1 . .
loop_
    _atom_site_aniso_label
    _atom_site_aniso_U_11
    _atom_site_aniso_U_22
    _atom_site_aniso_U_33
    _atom_site_aniso_U_12
    _atom_site_aniso_U_13
    _atom_site_aniso_U_23
    S1 0.01117(16) 0.01533(17) 0.02441(16) 0.00118(11) -0.00228(12) 0.00302(11)
    O1 0.0150(5) 0.0161(5) 0.0261(5) 0.0003(4) 0.0023(4) 0.0075(4)
    O2 0.0115(4) 0.0155(5) 0.0224(4) -0.0017(3) -0.0022(3) 0.0021(3)
    N1 0.0109(5) 0.0158(5) 0.0184(5) 0.0003(4) -0.0023(4) 0.0008(4)
    N2 0.0107(5) 0.0134(5) 0.0231(5) -0.0015(4) -0.0029(4) 0.0036(4)
    N3 0.0139(5) 0.0143(5) 0.0251(5) -0.0012(4) -0.0037(4) 0.0035(4)
    C1 0.0154(6) 0.0134(6) 0.0161(5) 0.0008(5) 0.0028(5) 0.0010(4)
    C2 0.0187(7) 0.0140(6) 0.0196(5) 0.0031(5) -0.0001(5) 0.0035(4)
    C3 0.0143(6) 0.0176(6) 0.0205(6) 0.0035(5) -0.0029(5) 0.0008(5)
    C4 0.0129(6) 0.0141(6) 0.0161(5) 0.0002(5) 0.0007(4) -0.0015(4)
    C5 0.0152(6) 0.0131(6) 0.0154(5) 0.0010(5) -0.0009(4) 0.0013(4)
    C6 0.0125(6) 0.0137(6) 0.0151(5) 0.0016(5) 0.0000(4) 0.0004(4)
    C7 0.0130(6) 0.0152(6) 0.0176(5) -0.0009(5) 0.0001(4) 0.0013(4)
    C8 0.0132(6) 0.0137(6) 0.0156(5) 0.0010(4) 0.0009(4) -0.0008(4)
    C9 0.0223(7) 0.0168(7) 0.0301(7) 0.0002(5) 0.0039(6) 0.0085(5)
    C10 0.0127(6) 0.0206(7) 0.0218(6) 0.0005(5) -0.0025(5) -0.0017(5)
_geom_special_details
;
All e.s.d.'s (except the e.s.d. in the dihedral angle between two l.s. planes)
are estimated using the full covariance matrix. The cell e.s.d.'s are taken
into account individually in the estimation of e.s.d.'s in distances, angles
and torsion angles; correlations between e.s.d.'s in cell parameters are only
used when they are defined by crystal symmetry. An approximate (isotropic)
treatment of cell e.s.d.'s is used for estimating e.s.d.'s involving l.s.
planes.
;
loop_
    _geom_bond_atom_site_label_1
    _geom_bond_atom_site_label_2
    _geom_bond_site_symmetry_2
    _geom_bond_distance
    _geom_bond_publ_flag
    S1 C8 . 1.6938(13) ?
    O1 C1 . 1.3706(16) ?
    O1 C9 . 1.4242(16) ?
    O2 C4 . 1.3788(15) ?
    O2 C10 . 1.4308(15) ?
    N1 C7 . 1.2813(16) ?
    N1 N2 . 1.3768(15) ?
    N2 C8 . 1.3533(16) ?
    N2 H1N2 . 0.838(18) ?
    N3 C8 . 1.3235(17) ?
    N3 H2N3 . 0.861(9) ?
    N3 H1N3 . 0.857(9) ?
    C1 C2 . 1.3837(19) ?
    C1 C6 . 1.4087(17) ?
    C2 C3 . 1.3938(19) ?
    C2 H2A . 0.93 ?
    C3 C4 . 1.3888(18) ?
    C3 H3A . 0.93 ?
    C4 C5 . 1.3881(17) ?
    C5 C6 . 1.3917(18) ?
    C5 H5A . 0.93 ?
    C6 C7 . 1.4617(18) ?
    C7 H7A . 0.93 ?
    C9 H9A . 0.96 ?
    C9 H9B . 0.96 ?
    C9 H9C . 0.96 ?
    C10 H10A . 0.96 ?
    C10 H10B . 0.96 ?
    C10 H10C . 0.96 ?
loop_
    _geom_angle_atom_site_label_1
    _geom_angle_atom_site_label_2
    _geom_angle_atom_site_label_3
    _geom_angle_site_symmetry_1
    _geom_angle_site_symmetry_3
    _geom_angle
    _geom_angle_publ_flag
    C1 O1 C9 . . 117.71(10) ?
    C4 O2 C10 . . 117.46(10) ?
    C7 N1 N2 . . 115.73(11) ?
    C8 N2 N1 . . 119.06(11) ?
    C8 N2 H1N2 . . 119.9(12) ?
    N1 N2 H1N2 . . 120.5(12) ?
    C8 N3 H2N3 . . 118.7(11) ?
    C8 N3 H1N3 . . 119.5(14) ?
    H2N3 N3 H1N3 . . 121.6(17) ?
    O1 C1 C2 . . 124.64(11) ?
    O1 C1 C6 . . 115.35(11) ?
    C2 C1 C6 . . 120.00(12) ?
    C1 C2 C3 . . 120.25(12) ?
    C1 C2 H2A . . 119.9 ?
    C3 C2 H2A . . 119.9 ?
    C4 C3 C2 . . 119.87(12) ?
    C4 C3 H3A . . 120.1 ?
    C2 C3 H3A . . 120.1 ?
    O2 C4 C5 . . 115.78(11) ?
    O2 C4 C3 . . 124.03(11) ?
    C5 C4 C3 . . 120.19(12) ?
    C4 C5 C6 . . 120.39(12) ?
    C4 C5 H5A . . 119.8 ?
    C6 C5 H5A . . 119.8 ?
    C5 C6 C1 . . 119.26(12) ?
    C5 C6 C7 . . 121.33(11) ?
    C1 C6 C7 . . 119.41(12) ?
    N1 C7 C6 . . 120.23(12) ?
    N1 C7 H7A . . 119.9 ?
    C6 C7 H7A . . 119.9 ?
    N3 C8 N2 . . 116.85(12) ?
    N3 C8 S1 . . 123.70(10) ?
    N2 C8 S1 . . 119.44(10) ?
    O1 C9 H9A . . 109.5 ?
    O1 C9 H9B . . 109.5 ?
    H9A C9 H9B . . 109.5 ?
    O1 C9 H9C . . 109.5 ?
    H9A C9 H9C . . 109.5 ?
    H9B C9 H9C . . 109.5 ?
    O2 C10 H10A . . 109.5 ?
    O2 C10 H10B . . 109.5 ?
    H10A C10 H10B . . 109.5 ?
    O2 C10 H10C . . 109.5 ?
    H10A C10 H10C . . 109.5 ?
    H10B C10 H10C . . 109.5 ?
loop_
    _geom_torsion_atom_site_label_1
    _geom_torsion_atom_site_label_2
    _geom_torsion_atom_site_label_3
    _geom_torsion_atom_site_label_4
    _geom_torsion_site_symmetry_1
    _geom_torsion_site_symmetry_2
    _geom_torsion_site_symmetry_3
    _geom_torsion_site_symmetry_4
    _geom_torsion
    _geom_torsion_publ_flag
    C7 N1 N2 C8 . . . . -174.96(11) ?
    C9 O1 C1 C2 . . . . -2.31(18) ?
    C9 O1 C1 C6 . . . . 179.11(11) ?
    O1 C1 C2 C3 . . . . 179.55(12) ?
    C6 C1 C2 C3 . . . . -1.93(19) ?
    C1 C2 C3 C4 . . . . 0.25(19) ?
    C10 O2 C4 C5 . . . . 173.96(11) ?
    C10 O2 C4 C3 . . . . -6.45(17) ?
    C2 C3 C4 O2 . . . . -178.28(11) ?
    C2 C3 C4 C5 . . . . 1.30(19) ?
    O2 C4 C5 C6 . . . . 178.47(11) ?
    C3 C4 C5 C6 . . . . -1.14(19) ?
    C4 C5 C6 C1 . . . . -0.54(18) ?
    C4 C5 C6 C7 . . . . 179.74(11) ?
    O1 C1 C6 C5 . . . . -179.27(11) ?
    C2 C1 C6 C5 . . . . 2.07(18) ?
    O1 C1 C6 C7 . . . . 0.45(17) ?
    C2 C1 C6 C7 . . . . -178.20(11) ?
    N2 N1 C7 C6 . . . . 178.52(10) ?
    C5 C6 C7 N1 . . . . -8.95(18) ?
    C1 C6 C7 N1 . . . . 171.33(11) ?
    N1 N2 C8 N3 . . . . -3.50(17) ?
    N1 N2 C8 S1 . . . . 175.42(9) ?
loop_
    _geom_hbond_atom_site_label_D
    _geom_hbond_atom_site_label_H
    _geom_hbond_atom_site_label_A
    _geom_hbond_site_symmetry_A
    _geom_hbond_distance_DH
    _geom_hbond_distance_HA
    _geom_hbond_distance_DA
    _geom_hbond_angle_DHA
    N2 H1N2 S1 5_576 0.84(4) 2.718(18) 3.5375(12) 166(2)
    N3 H2N3 S1 4_576 0.860(10)
                             2.811(13) 3.5047(12) 139.0(10)
    N3 H1N3 O2 4_476 0.860(10)
                             2.145(11) 2.9617(15) 159(2)
    C3 H3A O1 6_657 0.93 2.51 3.3027(16) 143
