# Supplementary material for: 2,5-Dimethoxy­benzaldehyde thio­semicarbazone
Source: Acta Crystallogr Sect E Struct Rep Online. 2008 Nov 8;64(Pt 12):o2276. doi: 10.1107/S1600536808035198 (PMC2959953; doi:10.1107/S1600536808035198)
Supplement: Supplementary file 2 [file e-64-o2276-Isup2.hkl]

#
# h,k,l, Fc-squared, Fo-squared, sigma(Fo-squared) and status flag
#
data_I
_shelx_title ' patil149_0m in Pbca  (100K)'
_shelx_refln_list_code          4
_shelx_F_calc_maximum      261.08
_exptl_crystal_F_000      1008.00
_reflns_d_resolution_high  0.7000
 
loop_
 _symmetry_equiv_pos_as_xyz
 'x, y, z'
 '-x+1/2, -y, z+1/2'
 '-x, y+1/2, -z+1/2'
 'x+1/2, -y+1/2, -z'
 '-x, -y, -z'
 'x-1/2, y, -z-1/2'
 'x, -y-1/2, z-1/2'
 '-x-1/2, y-1/2, z'
 
_cell_length_a    11.0713
_cell_length_b    13.0603
_cell_length_c    15.7808
_cell_angle_alpha  90.000
_cell_angle_beta   90.000
_cell_angle_gamma  90.000
 
_shelx_F_squared_multiplier     1.000
 
loop_
 _refln_index_h
 _refln_index_k
 _refln_index_l
 _refln_F_squared_calc
 _refln_F_squared_meas
 _refln_F_squared_sigma
 _refln_observed_status
   2   0   0      736.06      611.57     22.56 o
   4   0   0      236.39      271.64     20.16 o
   6   0   0    10724.69    10938.93    166.39 o
   8   0   0     3154.03     3131.32    106.50 o
  10   0   0       35.30       73.69     21.19 o
  12   0   0       48.42       37.66     20.37 o
  14   0   0     3687.28     3728.60    155.85 o
   2   1   0    17402.17    17465.27    250.75 o
   4   1   0     3700.86     3854.08     55.23 o
   6   1   0     1221.98     1030.65     24.72 o
   8   1   0      415.16      444.28     18.15 o
  10   1   0      480.19      463.31     31.70 o
  12   1   0     1315.44     1311.57     56.56 o
  14   1   0     1783.19     1724.75     71.07 o
   2   2   0     7101.08     7181.57     87.08 o
   4   2   0        1.59       -2.11      3.83 o
   6   2   0       29.55       42.69      6.69 o
   8   2   0     2317.49     2174.91     44.99 o
  10   2   0     1367.44     1412.47     52.14 o
  12   2   0      153.00      138.37     22.40 o
  14   2   0      111.37      109.02     23.35 o
   2   3   0     3272.55     3364.64     51.03 o
   4   3   0     3849.14     4286.94     46.81 o
   6   3   0     1370.91     1475.57     32.88 o
   8   3   0       62.18       63.29      9.63 o
  10   3   0       97.74       72.78     28.78 o
  12   3   0       64.18       54.45     16.05 o
  14   3   0        0.14        4.29     14.05 o
   0   4   0       25.29       58.44     11.07 o
   2   4   0     6914.24     6916.08     75.37 o
   4   4   0     2316.05     2485.63     37.09 o
   6   4   0      111.25      117.77     10.86 o
   8   4   0      255.17      251.81     16.59 o
  10   4   0       51.22       88.44     22.33 o
  12   4   0      855.84      877.63     45.91 o
  14   4   0        0.23       22.88     16.16 o
   2   5   0     1367.31     1447.27     23.57 o
   4   5   0     1496.88     1584.61     29.48 o
   6   5   0     4210.58     4177.68     57.09 o
   8   5   0       41.25       31.36      9.05 o
  10   5   0       65.16      122.04     14.79 o
  12   5   0      958.24      978.08     53.15 o
  14   5   0      751.47      771.39     50.28 o
   0   6   0     1021.53     1069.06     43.06 o
   2   6   0    35144.60    36393.40    431.03 o
   4   6   0       52.46       28.82      5.18 o
   6   6   0     2871.33     2814.05     39.75 o
   8   6   0     3021.49     2996.90     60.34 o
  10   6   0     1114.88     1175.48     38.14 o
  12   6   0        9.50       18.94     12.58 o
  14   6   0      316.07      375.53     79.09 o
   2   7   0     2380.89     2665.68     44.38 o
   4   7   0       60.73       42.66      7.01 o
   6   7   0     2139.75     2125.27     39.48 o
   8   7   0      118.86       95.64     12.77 o
  10   7   0      758.94      805.69     32.24 o
  12   7   0      276.28      227.63     28.64 o
  14   7   0      716.24      731.53     74.44 o
   0   8   0    10270.10    10139.28    164.36 o
   2   8   0     1312.44     1523.59     34.97 o
   4   8   0       33.37       48.48      6.92 o
   6   8   0     1613.29     1598.67     34.34 o
   8   8   0      941.79      834.30     44.10 o
  10   8   0       22.02       12.79      9.39 o
  12   8   0     1168.61     1101.87     78.06 o
  14   8   0      469.49      501.65     64.32 o
   2   9   0      110.16       87.39     11.42 o
   4   9   0       12.28       13.19      5.68 o
   6   9   0      993.13      962.26     26.58 o
   8   9   0      299.00      253.73     28.78 o
  10   9   0       12.42        8.43     10.62 o
  12   9   0      264.66      290.73     39.95 o
   0  10   0     2231.21     2174.25     58.75 o
   2  10   0     1811.74     1859.94     44.04 o
   4  10   0     2622.41     2730.12     64.78 o
   6  10   0       10.78       -0.32      6.05 o
   8  10   0      170.51      155.43     17.55 o
  10  10   0      336.41      360.17     32.74 o
  12  10   0      232.76      162.59     38.65 o
   2  11   0     2341.06     2391.78     53.49 o
   4  11   0      168.09      144.98     12.14 o
   6  11   0      717.54      757.25     30.66 o
   8  11   0     1324.07     1478.99     50.35 o
  10  11   0      406.93      346.20     62.72 o
  12  11   0      393.01      462.08     40.99 o
   0  12   0     3600.99     3714.93    126.05 o
   2  12   0        8.36       13.67      8.72 o
   4  12   0     1245.37     1443.11     41.65 o
   6  12   0     3139.62     3100.08     68.71 o
   8  12   0     1898.55     2055.52     71.70 o
  10  12   0      222.84      238.04     50.31 o
  12  12   0      911.28     1051.29     80.11 o
   2  13   0        7.92       29.31     21.02 o
   4  13   0      784.05      736.32     41.23 o
   6  13   0        7.87       -8.66     11.35 o
   8  13   0      394.35      440.62     38.01 o
  10  13   0       69.28       32.67     25.15 o
   0  14   0     1745.60     1770.11     88.72 o
   2  14   0     2022.70     2139.06     69.41 o
   4  14   0     1157.17     1063.53     73.48 o
   6  14   0       33.21       37.55     15.82 o
   8  14   0        0.77      -12.91     12.91 o
  10  14   0      746.55      830.57     78.27 o
   2  15   0      101.34       88.53     37.25 o
   4  15   0      734.07      707.33     66.65 o
   6  15   0        4.84       31.72     25.15 o
   8  15   0       91.65      125.92     29.26 o
   0  16   0      400.65      509.65     55.71 o
   2  16   0     1093.61     1240.98     62.48 o
   4  16   0      384.99      301.51     50.72 o
   6  16   0        7.62       38.89     25.91 o
   8  16   0       94.83      105.62     25.86 o
   2  17   0       23.89       35.89     17.05 o
   4  17   0        5.88       -8.13     22.35 o
   6  17   0      362.81      402.95     62.34 o
   0  18   0       53.31       87.49     33.49 o
   2  18   0      307.54      362.62     56.12 o
   4  18   0      257.58      297.62     55.64 o
   1   1   1      326.71      339.99      9.91 o
   2   1   1       41.92       29.70      3.00 o
   3   1   1      460.35      577.46     18.52 o
   4   1   1       15.87       19.77      3.47 o
   5   1   1      557.36      711.56     13.31 o
   6   1   1        2.16        6.71      2.63 o
   7   1   1     7669.44     7912.57     69.75 o
   8   1   1       31.63       27.22      4.89 o
   9   1   1        8.20       22.72      7.18 o
  10   1   1      282.75      230.64     21.89 o
  11   1   1     1165.22     1099.30     39.12 o
  12   1   1       18.47       26.68      9.29 o
  13   1   1       74.85       70.36     12.97 o
  14   1   1      444.17      458.81     39.02 o
  15   1   1        3.83        3.79     10.57 o
   1   2   1      620.24      601.92      9.95 o
   2   2   1     9380.25     9860.43     83.51 o
   3   2   1      398.15      420.13      7.45 o
   4   2   1       22.78       21.97      3.55 o
   5   2   1     4370.59     4823.52     49.55 o
   6   2   1      186.45      188.18      8.25 o
   7   2   1      715.85      660.27     15.25 o
   8   2   1      251.81      249.94     11.39 o
   9   2   1      970.08      964.84     23.55 o
  10   2   1       70.46       64.12     10.24 o
  11   2   1      626.13      685.99     33.56 o
  12   2   1      131.93      164.98     16.84 o
  13   2   1      749.90      803.96     36.58 o
  14   2   1       54.70       49.63     12.67 o
  15   2   1      362.78      389.49     29.01 o
   1   3   1    23439.01    24479.18    197.41 o
   2   3   1       66.94       53.12      3.69 o
   3   3   1     2926.63     2914.56     26.40 o
   4   3   1      606.45      664.82     11.02 o
   5   3   1     8306.00     8322.91     89.11 o
   6   3   1      905.09     1027.38     18.92 o
   7   3   1     1944.08     1954.57     29.28 o
   8   3   1     1272.56     1308.14     24.52 o
   9   3   1     3999.73     3910.62     60.41 o
  10   3   1      529.50      450.08     22.17 o
  11   3   1      434.13      418.97     28.07 o
  12   3   1      209.08      219.77     19.01 o
  13   3   1      259.55      260.37     21.82 o
  14   3   1       12.52       23.66     11.11 o
  15   3   1      832.32      811.84     38.00 o
   0   4   1    10421.33    10337.83    124.11 o
   1   4   1      393.67      394.22      7.41 o
   2   4   1        4.23        2.94      2.04 o
   3   4   1        5.58        1.88      1.83 o
   4   4   1      603.07      640.57     13.14 o
   5   4   1      532.57      712.20     12.11 o
   6   4   1      743.31      742.80     16.25 o
   7   4   1     1270.74     1235.67     22.88 o
   8   4   1     1140.38     1142.12     23.07 o
   9   4   1      534.84      551.04     16.79 o
  10   4   1      130.87       94.11      9.10 o
  11   4   1      158.81      168.72     16.21 o
  12   4   1        4.60       10.96      9.94 o
  13   4   1     1111.08     1127.26     38.73 o
  14   4   1      570.81      580.96     32.13 o
  15   4   1      462.85      433.29     30.26 o
   1   5   1       79.24       64.04      4.28 o
   2   5   1        0.88        6.94      2.34 o
   3   5   1     3007.23     3100.96     29.07 o
   4   5   1     2439.21     2593.24     23.09 o
   5   5   1     1623.61     1615.03     18.36 o
   6   5   1       10.87        5.23      3.05 o
   7   5   1      430.31      485.41     15.70 o
   8   5   1       77.81       82.04      9.12 o
   9   5   1     2584.40     2422.79     40.74 o
  10   5   1      292.50      248.85     13.86 o
  11   5   1        1.64       13.13      8.49 o
  12   5   1      213.80      164.13     32.30 o
  13   5   1      155.14      159.13     18.03 o
  14   5   1       24.08       31.52     11.68 o
  15   5   1        0.97       17.19     13.74 o
   0   6   1     1816.88     1879.36     30.70 o
   1   6   1        2.46       -2.41      2.41 o
   2   6   1      531.63      605.61     10.59 o
   3   6   1     1633.16     1899.11     20.24 o
   4   6   1      308.20      411.65      8.56 o
   5   6   1      189.16      212.31      7.27 o
   6   6   1       31.54       49.18      4.90 o
   7   6   1       14.42       12.60      4.60 o
   8   6   1       66.32       53.54      7.47 o
   9   6   1       43.59       43.54      6.98 o
  10   6   1       25.10       23.71      6.42 o
  11   6   1      106.90       76.66     10.80 o
  12   6   1       94.38       84.08     13.50 o
  13   6   1        4.15        4.75      9.31 o
  14   6   1       88.77      121.15     17.70 o
   1   7   1      343.10      294.14      9.38 o
   2   7   1       93.85      101.17      4.97 o
   3   7   1     1423.86     1406.91     17.40 o
   4   7   1      111.23      154.93      6.24 o
   5   7   1      391.87      320.80      8.49 o
   6   7   1      136.97      150.73      8.09 o
   7   7   1       30.63       22.16      5.46 o
   8   7   1      195.69      202.75     11.90 o
   9   7   1     2908.85     2862.92     56.98 o
  10   7   1       10.12       10.64      6.04 o
  11   7   1        1.33       15.04      6.75 o
  12   7   1      196.50      215.31     19.79 o
  13   7   1      230.47      269.05     34.59 o
  14   7   1       58.94      114.03     31.32 o
   0   8   1     2729.40     2714.72     96.40 o
   1   8   1      497.24      536.15     13.05 o
   2   8   1      371.91      359.90     11.08 o
   3   8   1       31.22       29.59      3.85 o
   4   8   1      138.66      145.30      7.48 o
   5   8   1      666.70      591.72     12.54 o
   6   8   1      375.83      357.24     11.64 o
   7   8   1     3013.91     2987.20     36.77 o
   8   8   1       15.48       19.08      5.78 o
   9   8   1       39.72       29.06      7.10 o
  10   8   1      222.20      200.71     15.24 o
  11   8   1      692.04      693.90     25.35 o
  12   8   1        3.28        8.43      9.87 o
  13   8   1      786.32      835.56     76.90 o
  14   8   1      104.42      111.76     35.58 o
   1   9   1     4502.25     4658.05     63.61 o
   2   9   1      479.22      556.74     14.46 o
   3   9   1     1436.35     1401.64     20.83 o
   4   9   1      119.79      130.01      7.64 o
   5   9   1      798.72      841.23     16.20 o
   6   9   1      944.11      968.18     22.50 o
   7   9   1     8536.09     8349.85     83.24 o
   8   9   1        8.44        8.66      5.64 o
   9   9   1       64.17       61.57      9.81 o
  10   9   1       10.60       29.55      9.56 o
  11   9   1      718.24      743.45     39.97 o
  12   9   1      223.14      229.13     24.76 o
  13   9   1      124.87       64.04     28.40 o
   0  10   1        5.48        7.27      5.92 o
   1  10   1       72.26       90.54      7.71 o
   2  10   1      822.62      819.64     20.09 o
   3  10   1      394.23      434.54     13.34 o
   4  10   1      235.98      250.27     10.00 o
   5  10   1      685.82      721.45     19.13 o
   6  10   1      684.87      629.45     19.02 o
   7  10   1      230.24      254.20     14.71 o
   8  10   1      990.87      879.37     26.44 o
   9  10   1      152.88      166.37     16.43 o
  10  10   1       74.11       82.80     13.02 o
  11  10   1      413.52      450.56     26.50 o
  12  10   1       58.50       72.95     19.51 o
  13  10   1       49.85       45.53     18.68 o
   1  11   1      647.69      642.43     20.63 o
   2  11   1       72.99       70.79     11.73 o
   3  11   1     2117.38     2160.81     35.60 o
   4  11   1       17.15       21.18      5.19 o
   5  11   1       37.29       40.51      8.18 o
   6  11   1      555.35      525.20     20.86 o
   7  11   1       57.01       44.18      9.95 o
   8  11   1       64.84       53.77      8.61 o
   9  11   1       23.59       12.66      8.78 o
  10  11   1        1.03       -2.74      8.05 o
  11  11   1      413.48      480.10     31.08 o
  12  11   1       74.49       89.02     15.95 o
   0  12   1      108.32       98.70     17.25 o
   1  12   1     2051.10     2151.81     46.58 o
   2  12   1     1110.97     1217.86     29.57 o
   3  12   1       61.51       44.58      7.67 o
   4  12   1      227.05      260.59     13.88 o
   5  12   1       65.57       59.60      9.56 o
   6  12   1      136.99      122.09     15.91 o
   7  12   1      102.66       97.83     18.91 o
   8  12   1      126.45      130.74     12.50 o
   9  12   1       13.44        5.16      7.43 o
  10  12   1        1.79       17.18     10.13 o
  11  12   1      168.75      131.78     17.99 o
  12  12   1       12.01       13.11     11.68 o
   1  13   1     2032.93     2128.28     46.93 o
   2  13   1     1632.22     1735.96     47.93 o
   3  13   1       51.09       54.23      9.97 o
   4  13   1        1.09        9.27      8.01 o
   5  13   1      426.88      397.69     26.95 o
   6  13   1        0.96        1.21      8.12 o
   7  13   1      697.67      696.22     31.29 o
   8  13   1       55.29       33.39     12.23 o
   9  13   1       11.36       13.22     10.35 o
  10  13   1        5.20       -3.22     10.66 o
  11  13   1       95.62       84.09     18.91 o
   0  14   1        9.57        1.44     11.82 o
   1  14   1       16.08       15.60      8.86 o
   2  14   1       11.71       24.23      9.56 o
   3  14   1       95.89       99.50     17.43 o
   4  14   1      110.92      108.06     17.51 o
   5  14   1      399.51      381.06     24.61 o
   6  14   1       88.31       86.80     14.31 o
   7  14   1      284.10      303.34     23.62 o
   8  14   1       14.34        5.18     10.55 o
   9  14   1      103.67       97.21     19.92 o
  10  14   1      287.25      439.96     43.23 o
   1  15   1     1099.97     1171.93     37.53 o
   2  15   1       11.55       17.80      9.27 o
   3  15   1      442.78      507.52     26.18 o
   4  15   1       56.21       11.93     13.49 o
   5  15   1     1003.60     1055.59     44.36 o
   6  15   1       44.53       24.55     13.40 o
   7  15   1      171.68      183.53     28.75 o
   8  15   1      345.86      388.61     39.23 o
   9  15   1     1938.36     2151.31     82.88 o
   0  16   1       66.25      105.98     21.20 o
   1  16   1      181.09      236.82     20.61 o
   2  16   1       17.71       20.54     12.24 o
   3  16   1      395.76      404.06     38.57 o
   4  16   1      146.92      141.02     26.90 o
   5  16   1        0.09       17.06     16.21 o
   6  16   1        0.03        8.32     13.04 o
   7  16   1      115.35      161.57     23.99 o
   8  16   1      258.59      309.42     39.16 o
   1  17   1      406.34      466.56     28.29 o
   2  17   1       99.44       54.51     13.78 o
   3  17   1       82.59       41.67     22.08 o
   4  17   1       31.71       21.04     31.68 o
   5  17   1      533.77      541.64     47.31 o
   6  17   1       42.08       25.06     20.14 o
   0  18   1      175.00      162.04     28.16 o
   1  18   1        5.49       13.94     11.56 o
   2  18   1        0.00       -2.19     14.64 o
   3  18   1       57.82       34.71     19.19 o
   4  18   1        0.19        0.62     16.96 o
   0   0   2     9193.92     9374.81    192.62 o
   1   0   2      830.00      812.87     25.77 o
   2   0   2     1256.53     1125.05     36.02 o
   3   0   2      974.34      963.09     22.80 o
   4   0   2    23998.67    24872.08    288.95 o
   5   0   2      873.13     1051.24     16.62 o
   6   0   2     3866.56     4103.12     52.00 o
   7   0   2      891.00      997.86     20.41 o
   8   0   2     1410.34     1271.22     31.22 o
   9   0   2      230.51      230.95     23.31 o
  10   0   2     3751.91     3505.70     89.68 o
  11   0   2      505.42      498.38     34.60 o
  12   0   2       85.72       35.93     37.80 o
  13   0   2        1.93        0.11     11.24 o
  14   0   2      501.09      532.40     50.41 o
  15   0   2       56.73       57.95     43.27 o
   1   1   2      932.80      902.98     26.11 o
   2   1   2       88.45       84.79      3.88 o
   3   1   2     6420.56     6808.76     66.77 o
   4   1   2     2407.23     2545.68     31.60 o
   5   1   2     5444.55     5859.54     52.13 o
   6   1   2      110.80      112.29      4.97 o
   7   1   2       11.79       24.81      3.85 o
   8   1   2     1073.71     1017.64     22.62 o
   9   1   2     3863.11     3659.19     62.30 o
  10   1   2     1401.02     1356.72     43.87 o
  11   1   2      307.64      322.85     20.78 o
  12   1   2      712.83      751.75     29.60 o
  13   1   2      108.29      103.50     14.70 o
  14   1   2      141.95      152.94     19.30 o
  15   1   2        5.69       20.97     12.27 o
   0   2   2      684.40      714.05     11.35 o
   1   2   2     1329.39     1400.55     18.32 o
   2   2   2      120.62      155.78      4.60 o
   3   2   2     1408.56     1415.34     17.94 o
   4   2   2     4972.69     4996.61     48.33 o
   5   2   2     2106.91     2359.25     26.13 o
   6   2   2      594.31      647.12     19.67 o
   7   2   2       25.13       15.48      5.15 o
   8   2   2       98.82       77.05      6.99 o
   9   2   2     5486.70     5395.21     69.89 o
  10   2   2      417.65      367.04     24.68 o
  11   2   2       40.53       12.41      9.12 o
  12   2   2       90.79      122.61     20.39 o
  13   2   2      134.62      162.97     18.58 o
  14   2   2      168.66      146.31     18.35 o
  15   2   2      483.30      540.84     32.82 o
   1   3   2     2142.79     2243.07     22.05 o
   2   3   2     8974.26     9226.53     68.75 o
   3   3   2      832.58      808.65     10.36 o
   4   3   2      295.70      331.97      7.65 o
   5   3   2      615.77      733.60     12.85 o
   6   3   2     4027.93     4353.66     48.76 o
   7   3   2      258.49      289.76     11.21 o
   8   3   2     2398.92     2451.95     35.58 o
   9   3   2     4062.08     4083.77     56.89 o
  10   3   2      514.66      395.02     20.92 o
  11   3   2      710.38      616.82     31.68 o
  12   3   2        2.31       12.33      8.24 o
  13   3   2        0.35        5.16      8.47 o
  14   3   2       99.34      106.91     16.24 o
  15   3   2        8.75       10.95     14.25 o
   0   4   2       31.23       35.45      4.96 o
   1   4   2      563.05      577.70      8.67 o
   2   4   2     2282.01     2257.66     20.54 o
   3   4   2      876.77      963.16     12.64 o
   4   4   2      657.33      807.26     12.86 o
   5   4   2       60.72       61.72      4.37 o
   6   4   2     1326.50     1327.32     27.75 o
   7   4   2      482.41      527.75     23.11 o
   8   4   2     3427.48     3459.64     45.42 o
   9   4   2     1992.99     1817.64     31.60 o
  10   4   2       77.99       59.71      8.83 o
  11   4   2      447.62      372.99     22.49 o
  12   4   2      120.40       73.56     12.96 o
  13   4   2       72.75       92.35     14.42 o
  14   4   2       16.75       33.69     12.18 o
  15   4   2      130.59      117.31     18.31 o
   1   5   2      849.81      832.05     12.68 o
   2   5   2      365.92      382.34      7.19 o
   3   5   2       42.83       85.06      3.84 o
   4   5   2      984.19     1173.77     19.71 o
   5   5   2       81.54       56.37      4.05 o
   6   5   2     2035.21     2108.33     26.12 o
   7   5   2     2929.26     3006.46     40.59 o
   8   5   2     2192.79     2180.82     34.56 o
   9   5   2      288.36      280.24     14.19 o
  10   5   2       54.97       53.15     10.01 o
  11   5   2     2052.97     1831.71     45.64 o
  12   5   2      741.20      768.69     30.59 o
  13   5   2      214.44      205.97     20.12 o
  14   5   2     1033.25     1004.94     44.82 o
  15   5   2      277.38      296.23     36.15 o
   0   6   2      248.68      185.99     12.46 o
   1   6   2     2025.52     2014.96     20.98 o
   2   6   2     7116.52     7255.28     52.39 o
   3   6   2      793.19      995.30     13.51 o
   4   6   2      537.07      447.70      8.50 o
   5   6   2       77.42       65.02      3.95 o
   6   6   2     3073.97     2877.53     30.41 o
   7   6   2      360.05      383.59     12.69 o
   8   6   2     2848.38     2836.50     41.42 o
   9   6   2      104.11      112.18      9.95 o
  10   6   2      718.36      701.49     20.82 o
  11   6   2       79.86       93.30     11.54 o
  12   6   2      410.94      434.33     25.49 o
  13   6   2      325.41      297.50     23.46 o
  14   6   2        0.19       -0.32     11.46 o
   1   7   2      571.86      527.47     11.56 o
   2   7   2      200.74      207.98      7.11 o
   3   7   2     4207.87     4404.60     40.20 o
   4   7   2      247.14      268.90      8.94 o
   5   7   2     1192.34     1150.31     15.94 o
   6   7   2      373.64      386.34     10.95 o
   7   7   2     1767.13     1729.60     24.48 o
   8   7   2       81.51       68.74      8.24 o
   9   7   2      599.50      565.34     18.32 o
  10   7   2      561.28      602.34     20.07 o
  11   7   2       75.29       72.19      9.66 o
  12   7   2       54.74       31.98     17.60 o
  13   7   2        4.93      -10.13     10.13 o
  14   7   2      531.17      480.59     35.59 o
   0   8   2      582.04      547.08     17.72 o
   1   8   2      182.56      216.38      7.70 o
   2   8   2      854.70      857.09     14.08 o
   3   8   2      702.39      781.99     14.88 o
   4   8   2     1753.64     1812.04     21.85 o
   5   8   2      151.62      160.94      7.78 o
   6   8   2       37.37       33.22      5.61 o
   7   8   2       92.47      143.60      9.26 o
   8   8   2       21.47       35.49      6.06 o
   9   8   2      113.17      103.05     11.50 o
  10   8   2       69.74       58.61      9.79 o
  11   8   2       51.28       46.82      9.98 o
  12   8   2      154.01      162.82     21.57 o
  13   8   2       72.66       72.04     17.85 o
  14   8   2        9.95       33.83     18.10 o
   1   9   2       85.45       66.26      5.53 o
   2   9   2      315.85      365.07     10.68 o
   3   9   2      322.49      326.18     10.30 o
   4   9   2       17.66       32.30      5.33 o
   5   9   2       61.56       54.00      6.18 o
   6   9   2       64.60       63.56      7.82 o
   7   9   2     4913.02     4520.41     70.05 o
   8   9   2      563.95      556.02     18.56 o
   9   9   2      138.61      155.40     14.88 o
  10   9   2      292.50      329.00     28.03 o
  11   9   2        2.24        1.27      8.33 o
  12   9   2       15.70       20.21     11.88 o
  13   9   2       28.74       40.84     17.51 o
   0  10   2     3862.57     3736.04     67.97 o
   1  10   2       96.66       93.48      8.06 o
   2  10   2        5.04        7.15      4.28 o
   3  10   2        0.45        4.03      3.93 o
   4  10   2        3.82        1.39      3.50 o
   5  10   2      512.32      490.50     16.17 o
   6  10   2     1074.29     1043.54     24.11 o
   7  10   2       55.11       25.91      6.02 o
   8  10   2     1760.59     1818.40     38.92 o
   9  10   2       21.95       21.71      8.97 o
  10  10   2       92.31       94.80     13.95 o
  11  10   2       36.77       34.85     11.17 o
  12  10   2       61.89       77.09     14.62 o
  13  10   2        1.58        1.15     14.98 o
   1  11   2      318.74      299.22     16.16 o
   2  11   2     2005.60     2016.53     34.24 o
   3  11   2      145.60      136.49     10.39 o
   4  11   2      284.06      307.66     23.45 o
   5  11   2      958.13      936.83     25.69 o
   6  11   2     1753.97     1742.75     37.07 o
   7  11   2      171.53      126.58     13.11 o
   8  11   2       82.69       55.39     15.73 o
   9  11   2     1723.62     1769.02     40.67 o
  10  11   2      306.98      307.36     22.78 o
  11  11   2        0.04        7.22      9.04 o
  12  11   2      838.16      946.96     63.22 o
   0  12   2     3894.89     3822.18     91.11 o
   1  12   2     1553.68     1621.36     47.55 o
   2  12   2     1481.92     1567.97     33.92 o
   3  12   2       54.34       51.55      8.72 o
   4  12   2      312.65      348.56     24.99 o
   5  12   2       37.00       39.42     19.32 o
   6  12   2      890.16      868.46     36.59 o
   7  12   2       67.98       65.21     12.02 o
   8  12   2     1473.29     1446.85     47.52 o
   9  12   2        2.71       14.30      9.57 o
  10  12   2      232.01      246.58     25.46 o
  11  12   2      631.59      648.19     46.96 o
  12  12   2        2.93        0.97     12.92 o
   1  13   2     2135.31     2259.69     57.73 o
   2  13   2       74.71       67.86     10.00 o
   3  13   2      860.81      826.99     25.53 o
   4  13   2       60.80       58.61     11.51 o
   5  13   2       39.85       28.09      9.76 o
   6  13   2       45.86       53.55     12.89 o
   7  13   2     1036.42     1075.53     44.17 o
   8  13   2      212.15      240.53     18.62 o
   9  13   2        1.03        6.53      9.31 o
  10  13   2       49.59       33.82     14.87 o
  11  13   2        1.34        9.68     12.84 o
   0  14   2      375.78      427.72     33.30 o
   1  14   2      610.61      637.07     27.15 o
   2  14   2      887.23      881.15     31.04 o
   3  14   2       28.70       28.83      8.48 o
   4  14   2        7.50       11.32     10.32 o
   5  14   2       39.01       32.18     12.39 o
   6  14   2       30.61       43.39     11.40 o
   7  14   2        0.64       10.12     11.13 o
   8  14   2       48.73       19.74     11.73 o
   9  14   2        1.78       -0.37     10.96 o
  10  14   2       52.94       36.64     18.94 o
   1  15   2      131.12      120.91     24.72 o
   2  15   2      419.53      416.05     24.34 o
   3  15   2      129.55      119.38     18.21 o
   4  15   2       78.26      107.20     22.82 o
   5  15   2        0.01       10.90     11.99 o
   6  15   2       45.28       83.18     19.12 o
   7  15   2        7.70        7.86     15.13 o
   8  15   2       11.07       25.38     11.86 o
   9  15   2      103.53      103.47     22.96 o
   0  16   2      387.44      412.07     36.36 o
   1  16   2        0.09       -4.33      8.27 o
   2  16   2      278.44      315.21     29.90 o
   3  16   2        1.08       10.42     13.89 o
   4  16   2       92.17      102.34     29.70 o
   5  16   2      184.34      155.44     28.91 o
   6  16   2      421.42      441.19     34.30 o
   7  16   2        0.02       -0.54     12.43 o
   1  17   2      309.87      324.06     24.83 o
   2  17   2        5.66       10.94     13.27 o
   3  17   2        6.54        9.92     15.98 o
   4  17   2        2.51       -5.66     16.34 o
   5  17   2      318.64      434.78     44.08 o
   6  17   2       23.84       66.22     28.09 o
   0  18   2     1251.43     1417.59    197.58 o
   1  18   2        2.07        2.94     10.87 o
   2  18   2      230.08      183.30     31.22 o
   3  18   2       23.44       40.12     19.68 o
   1   1   3    29801.77    29708.86    237.63 o
   2   1   3      610.21      631.34      9.88 o
   3   1   3      376.23      388.68      7.60 o
   4   1   3      177.12      150.28      5.82 o
   5   1   3      726.15      702.79     12.94 o
   6   1   3       49.93       66.91      4.79 o
   7   1   3      506.71      521.93     13.29 o
   8   1   3     2009.70     2038.42     27.14 o
   9   1   3       71.13      100.05      9.59 o
  10   1   3     1532.26     1444.44     43.30 o
  11   1   3       64.26       51.54     10.26 o
  12   1   3      149.93      184.68     20.12 o
  13   1   3      241.68      240.51     26.81 o
  14   1   3      836.04      891.21     41.02 o
  15   1   3       60.08       65.20     15.93 o
   0   2   3     1779.71     1883.74     22.11 o
   1   2   3    14439.15    14489.98    102.80 o
   2   2   3    11902.17    12490.54    103.32 o
   3   2   3       10.10       10.23      2.19 o
   4   2   3      727.02      745.21     10.92 o
   5   2   3     1052.52     1084.20     17.20 o
   6   2   3     1775.12     1723.80     22.66 o
   7   2   3       52.25       44.54      4.60 o
   8   2   3      899.94      853.66     23.55 o
   9   2   3      433.66      426.21     17.01 o
  10   2   3     1687.76     1529.72     39.01 o
  11   2   3      159.01      191.84     17.04 o
  12   2   3      164.99      175.41     17.60 o
  13   2   3     1247.23     1274.91     41.30 o
  14   2   3        8.85        4.61      9.68 o
  15   2   3       42.62       53.19     14.75 o
   1   3   3     9513.22     9624.28     71.23 o
   2   3   3      192.39      200.76      4.49 o
   3   3   3      646.81      664.71     11.86 o
   4   3   3      471.51      568.72     10.48 o
   5   3   3      689.73      708.30     12.38 o
   6   3   3     1398.40     1409.35     21.45 o
   7   3   3     1339.51     1299.80     20.14 o
   8   3   3      155.47      199.02     10.56 o
   9   3   3      640.97      602.48     17.32 o
  10   3   3       63.62       73.13      9.48 o
  11   3   3       11.04       13.53      8.92 o
  12   3   3      481.84      449.37     25.40 o
  13   3   3      168.42      158.92     18.07 o
  14   3   3      181.03      119.89     16.97 o
  15   3   3      223.63      247.94     24.58 o
   0   4   3    25936.29    26645.05    266.03 o
   1   4   3     1009.81      973.56     12.70 o
   2   4   3       47.24       94.82      3.63 o
   3   4   3       13.25        9.25      2.56 o
   4   4   3     6474.10     6829.63     54.95 o
   5   4   3     2576.41     2787.45     30.53 o
   6   4   3     2327.86     2228.16     26.86 o
   7   4   3      598.76      614.81     16.10 o
   8   4   3     3660.43     3503.64     49.40 o
   9   4   3        0.99        3.46      5.45 o
  10   4   3      516.31      534.50     20.22 o
  11   4   3        1.02        1.74      6.40 o
  12   4   3      114.78      129.45     18.43 o
  13   4   3      569.30      548.85     29.46 o
  14   4   3      181.36      170.26     19.81 o
  15   4   3      448.19      478.20     31.47 o
   1   5   3     2489.68     2566.49     26.05 o
   2   5   3      192.69      223.73      5.22 o
   3   5   3      127.03      165.50      4.96 o
   4   5   3      440.24      499.45      8.82 o
   5   5   3       19.39       16.56      2.90 o
   6   5   3       53.38       71.17      5.36 o
   7   5   3     1524.62     1522.66     30.98 o
   8   5   3     1320.66     1315.38     28.88 o
   9   5   3      531.56      517.63     17.03 o
  10   5   3      182.27      166.96     14.94 o
  11   5   3       55.29       41.05      9.93 o
  12   5   3       26.59       24.33      9.21 o
  13   5   3      106.90      138.74     17.24 o
  14   5   3      283.89      294.86     25.15 o
  15   5   3      785.36      788.19     78.33 o
   0   6   3        0.05       12.15      5.59 o
   1   6   3     5431.72     5815.01     49.23 o
   2   6   3      154.17      172.41      6.08 o
   3   6   3       21.43       12.75      2.64 o
   4   6   3      562.84      632.90     10.21 o
   5   6   3      187.48      158.06      5.79 o
   6   6   3      549.79      478.83     10.42 o
   7   6   3       21.79       18.55      5.24 o
   8   6   3      487.78      456.52     16.12 o
   9   6   3        4.43       11.58      5.30 o
  10   6   3      111.66      147.48     11.47 o
  11   6   3      189.15      185.89     14.77 o
  12   6   3        2.90        9.13      8.20 o
  13   6   3       72.40       88.65     20.17 o
  14   6   3        3.30       12.11     12.33 o
   1   7   3     2297.51     2421.28     26.55 o
   2   7   3      134.41      154.40      6.34 o
   3   7   3     2330.29     2504.88     23.49 o
   4   7   3      241.30      265.27      7.23 o
   5   7   3      142.61      149.41      5.92 o
   6   7   3        2.85        5.63      4.74 o
   7   7   3      561.82      579.61     16.53 o
   8   7   3      174.16      159.57      9.91 o
   9   7   3       61.54       82.79      9.82 o
  10   7   3      975.66      947.82     26.38 o
  11   7   3       36.37       36.03     10.79 o
  12   7   3      191.96      187.64     25.83 o
  13   7   3       58.30       58.92     15.43 o
  14   7   3       50.66       41.82     23.78 o
   0   8   3     3284.76     3193.04     48.99 o
   1   8   3      128.01      135.29      6.31 o
   2   8   3       20.31       16.60      3.50 o
   3   8   3      767.28      844.66     14.55 o
   4   8   3     2104.45     2049.24     23.51 o
   5   8   3      668.91      654.88     17.04 o
   6   8   3     1489.09     1491.79     30.57 o
   7   8   3       47.66       66.83      8.96 o
   8   8   3       91.48      123.10     10.53 o
   9   8   3        8.16        6.25      6.34 o
  10   8   3      411.77      384.77     19.74 o
  11   8   3      111.00      110.36     13.01 o
  12   8   3      675.09      721.89     36.05 o
  13   8   3       97.88      102.67     35.20 o
  14   8   3      222.26      276.43     50.99 o
   1   9   3     1473.38     1373.86     21.39 o
   2   9   3       13.42       13.54      3.95 o
   3   9   3     1502.71     1437.99     33.40 o
   4   9   3        7.03        3.68      3.71 o
   5   9   3       17.10       16.73      4.57 o
   6   9   3        6.85        4.41      8.22 o
   7   9   3      753.53      675.37     41.81 o
   8   9   3      302.32      321.91     15.40 o
   9   9   3      149.17      152.83     14.57 o
  10   9   3      459.92      549.32     25.34 o
  11   9   3      707.18      780.85     44.03 o
  12   9   3     1013.14     1189.50     46.74 o
  13   9   3       94.11       92.13     22.67 o
   0  10   3      451.61      438.35     21.62 o
   1  10   3       29.20       22.42      6.05 o
   2  10   3     7423.79     7354.32     78.34 o
   3  10   3      196.11      225.01     10.65 o
   4  10   3     1161.30     1122.95     19.83 o
   5  10   3     1363.26     1305.77     23.93 o
   6  10   3      828.49      882.57     22.30 o
   7  10   3      867.33      892.58     27.85 o
   8  10   3      919.23      936.04     35.97 o
   9  10   3        1.64       -1.36      6.27 o
  10  10   3      240.25      260.68     20.55 o
  11  10   3      540.38      541.92     28.64 o
  12  10   3      231.73      235.47     36.62 o
  13  10   3       71.25       86.35     22.70 o
   1  11   3       14.68       14.02      6.62 o
   2  11   3     1086.48     1003.68     25.68 o
   3  11   3      465.50      485.16     16.70 o
   4  11   3        0.80        0.39      4.38 o
   5  11   3      118.80      112.19     15.32 o
   6  11   3       50.17       44.48      9.87 o
   7  11   3     2336.15     2304.21     60.40 o
   8  11   3       72.04       64.93     16.82 o
   9  11   3      105.81       83.70     14.80 o
  10  11   3      165.24      176.46     23.05 o
  11  11   3        6.23       23.08     10.91 o
  12  11   3      134.79      157.42     20.83 o
   0  12   3      160.13      202.06     43.61 o
   1  12   3      365.10      380.75     18.26 o
   2  12   3      878.43      912.01     25.59 o
   3  12   3      505.41      531.27     19.95 o
   4  12   3       38.20       29.81      7.94 o
   5  12   3        2.54        0.25      7.66 o
   6  12   3       64.23       82.24     14.14 o
   7  12   3        0.93       15.20      9.46 o
   8  12   3      587.42      558.62     28.95 o
   9  12   3        4.84       -0.34     11.48 o
  10  12   3        6.08        3.39     11.11 o
  11  12   3        5.31       11.33     12.27 o
   1  13   3      414.75      468.57     39.67 o
   2  13   3        2.54        3.97      6.46 o
   3  13   3      185.64      155.14     13.31 o
   4  13   3        2.26        7.90      7.50 o
   5  13   3      466.24      454.47     28.94 o
   6  13   3      115.80       73.23     13.40 o
   7  13   3       31.81       25.63      9.11 o
   8  13   3       12.43       -2.77      9.09 o
   9  13   3      224.29      235.07     21.27 o
  10  13   3        8.11        7.72     11.37 o
  11  13   3        2.31        9.90     13.36 o
   0  14   3      855.06      915.95     45.00 o
   1  14   3        1.02       12.36      8.77 o
   2  14   3       81.30      110.80     19.57 o
   3  14   3      463.59      478.84     21.70 o
   4  14   3      514.82      489.74     30.77 o
   5  14   3       63.49       54.50     14.52 o
   6  14   3      668.19      720.56     37.74 o
   7  14   3      417.40      478.00     28.19 o
   8  14   3      215.48      298.73     28.09 o
   9  14   3      122.89       71.40     17.05 o
  10  14   3      537.55      518.33     64.80 o
   1  15   3      259.46      289.08     21.35 o
   2  15   3       45.13       49.93     11.46 o
   3  15   3      418.39      377.22     28.61 o
   4  15   3      203.88      234.76     24.88 o
   5  15   3      513.65      479.10     33.07 o
   6  15   3      144.39      145.35     20.97 o
   7  15   3        2.25        9.21     11.99 o
   8  15   3       73.09       96.55     19.72 o
   9  15   3      769.14      836.71     94.50 o
   0  16   3     2247.89     2339.68     79.38 o
   1  16   3       24.85       30.83     11.48 o
   2  16   3      367.37      395.83     25.25 o
   3  16   3        4.23       -1.00     13.14 o
   4  16   3      422.81      411.14     49.86 o
   5  16   3       21.92       22.83     14.45 o
   6  16   3      175.29      183.31     24.66 o
   7  16   3       88.12      103.49     25.70 o
   1  17   3       18.64       18.82     11.43 o
   2  17   3      102.93      128.09     20.70 o
   3  17   3       72.17       71.93     26.04 o
   4  17   3       20.48       25.37     16.94 o
   5  17   3       65.45       64.43     26.28 o
   6  17   3       96.63       77.81     23.93 o
   0  18   3      598.98      613.41     46.91 o
   1  18   3      350.42      354.66     26.91 o
   2  18   3        4.12       15.25     18.14 o
   3  18   3        8.88       16.85     17.36 o
   0   0   4      485.52      621.06     13.95 o
   1   0   4     7661.31     7296.05     74.22 o
   2   0   4       42.36       39.61      3.18 o
   3   0   4      509.86      506.83     13.87 o
   4   0   4     1054.08     1146.82     23.15 o
   5   0   4       18.71       74.45      7.40 o
   6   0   4      380.48      431.87     12.88 o
   7   0   4     2047.92     2098.39     34.08 o
   8   0   4      614.01      576.83     36.50 o
   9   0   4       87.21       48.62     12.63 o
  10   0   4     1089.74     1061.27     45.62 o
  11   0   4        8.24       -0.45      9.54 o
  12   0   4        9.79       -3.61     10.08 o
  13   0   4     1759.49     1798.88     70.59 o
  14   0   4        1.76       13.23     14.71 o
  15   0   4     1280.87     1297.37     65.46 o
   1   1   4    37897.71    37694.16    284.56 o
   2   1   4     3594.20     3323.61     24.71 o
   3   1   4      256.13      243.01      9.38 o
   4   1   4     2602.01     2859.16     30.94 o
   5   1   4     3514.25     3538.46     42.13 o
   6   1   4     1876.37     1905.77     22.93 o
   7   1   4     1908.48     1842.27     23.10 o
   8   1   4       45.64       32.88      4.38 o
   9   1   4     1229.18     1268.69     28.43 o
  10   1   4       59.75       60.04     10.07 o
  11   1   4        9.23        0.19      6.66 o
  12   1   4       34.36       30.15      9.95 o
  13   1   4      779.93      789.81     33.82 o
  14   1   4      309.23      258.89     23.61 o
  15   1   4      354.68      310.68     27.19 o
   0   2   4    68162.34    65900.67    644.54 o
   1   2   4    22289.38    22143.37    155.02 o
   2   2   4      375.38      328.53      6.26 o
   3   2   4      564.90      560.06      9.53 o
   4   2   4      113.48      105.46      4.43 o
   5   2   4     6040.41     6325.11     61.67 o
   6   2   4        2.67        0.35      2.27 o
   7   2   4        1.13        3.81      2.87 o
   8   2   4      267.39      249.12     14.05 o
   9   2   4        2.24        3.60      5.35 o
  10   2   4       56.83       61.44     10.35 o
  11   2   4      321.09      307.15     20.69 o
  12   2   4      335.14      350.79     30.11 o
  13   2   4      714.65      801.96     33.34 o
  14   2   4      546.89      568.45     32.01 o
  15   2   4        2.69       19.39     12.92 o
   1   3   4      965.38     1071.02     13.34 o
   2   3   4     1047.11     1182.85     13.33 o
   3   3   4      457.81      431.69      6.97 o
   4   3   4       71.14      105.57      4.42 o
   5   3   4      598.43      641.05     12.02 o
   6   3   4     3310.93     3568.52     41.28 o
   7   3   4      542.51      519.83     14.82 o
   8   3   4     2277.51     2341.04     35.34 o
   9   3   4        0.02        6.64      4.89 o
  10   3   4      954.86      954.31     26.35 o
  11   3   4       95.43       94.89     13.10 o
  12   3   4       44.07       22.57      9.77 o
  13   3   4      132.92      133.09     17.22 o
  14   3   4       61.80       80.47     15.68 o
  15   3   4      179.39      178.96     21.68 o
   0   4   4     1967.19     2205.81     29.97 o
   1   4   4      295.77      293.05      6.89 o
   2   4   4     2868.63     3149.35     24.60 o
   3   4   4       50.52       45.63      2.90 o
   4   4   4      623.09      697.19     10.76 o
   5   4   4        5.41        2.46      2.75 o
   6   4   4     1284.60     1300.53     19.48 o
   7   4   4       46.97       44.98      5.46 o
   8   4   4       48.49       45.15      6.50 o
   9   4   4      108.90      130.39      9.99 o
  10   4   4       70.36       93.68     10.62 o
  11   4   4       13.93       22.35      8.37 o
  12   4   4      113.18      133.18     16.04 o
  13   4   4      325.82      306.74     23.39 o
  14   4   4       52.80       69.24     14.96 o
  15   4   4      652.18      657.75     41.49 o
   1   5   4     8577.72     9032.23     66.63 o
   2   5   4       34.86       77.87      5.20 o
   3   5   4     6498.18     6568.60     46.07 o
   4   5   4      205.58      270.73      6.64 o
   5   5   4      209.12      189.66      5.60 o
   6   5   4        0.06        6.09      3.03 o
   7   5   4     1888.01     1734.38     27.90 o
   8   5   4      267.03      238.79     12.20 o
   9   5   4       13.83       22.56      5.97 o
  10   5   4       39.71       37.01      7.24 o
  11   5   4     1077.23     1084.52     30.33 o
  12   5   4       77.28       63.29     20.50 o
  13   5   4       36.46       43.00     12.13 o
  14   5   4      199.58      169.45     24.09 o
   0   6   4      287.94      219.81     12.59 o
   1   6   4     1887.43     2132.75     22.42 o
   2   6   4      177.54      154.21      5.96 o
   3   6   4      122.89      123.57      4.56 o
   4   6   4      730.86      760.67     14.93 o
   5   6   4     3347.05     3390.85     32.82 o
   6   6   4      175.98      211.76      8.70 o
   7   6   4        8.27       11.27      4.85 o
   8   6   4      769.18      686.23     18.95 o
   9   6   4        0.27        2.13      4.47 o
  10   6   4        2.99        3.02      5.29 o
  11   6   4     1499.98     1518.14     36.72 o
  12   6   4      127.20       94.47     16.71 o
  13   6   4      250.06      271.53     29.94 o
  14   6   4       86.92       75.76     19.41 o
   1   7   4     4165.21     3943.28     37.91 o
   2   7   4      484.50      516.49     10.53 o
   3   7   4     1717.20     1576.29     19.24 o
   4   7   4      200.68      208.80      6.39 o
   5   7   4      747.43      740.52     12.00 o
   6   7   4     1272.21     1190.91     25.36 o
   7   7   4     2529.41     2498.11     36.69 o
   8   7   4       23.41       16.77      5.07 o
   9   7   4     1160.38     1078.08     28.61 o
  10   7   4        0.07        3.39      6.46 o
  11   7   4      130.44      155.23     20.11 o
  12   7   4      179.49      194.58     22.79 o
  13   7   4      682.67      708.84     40.21 o
  14   7   4       37.87       38.32     19.57 o
   0   8   4       59.78       96.75     10.00 o
   1   8   4      503.29      414.48     13.39 o
   2   8   4      847.71      928.76     15.12 o
   3   8   4      267.41      316.25      9.37 o
   4   8   4      342.00      344.34     10.45 o
   5   8   4      471.52      473.80     14.07 o
   6   8   4     1166.80     1149.90     26.44 o
   7   8   4     1252.18     1203.94     29.05 o
   8   8   4      140.41      126.18     10.44 o
   9   8   4       51.92       45.44     10.29 o
  10   8   4        0.55       -2.49      6.04 o
  11   8   4       31.04       38.31      9.44 o
  12   8   4        2.08       -2.20      8.75 o
  13   8   4      302.78      303.81     50.13 o
  14   8   4       64.46       71.58     33.80 o
   1   9   4        7.88       10.56      5.28 o
   2   9   4      869.62      898.12     16.42 o
   3   9   4     3218.95     3336.86     36.85 o
   4   9   4      305.74      283.40     10.26 o
   5   9   4       40.40       42.96      6.00 o
   6   9   4       14.02       17.72      5.65 o
   7   9   4      324.57      364.95     22.87 o
   8   9   4     1081.10     1045.90     32.20 o
   9   9   4       70.19       71.57     10.79 o
  10   9   4      409.59      456.43     21.90 o
  11   9   4       30.19       23.88      9.30 o
  12   9   4       94.58       88.75     15.34 o
  13   9   4       49.55       18.18     26.08 o
   0  10   4      505.50      458.93     21.84 o
   1  10   4      780.25      707.79     18.88 o
   2  10   4       60.61       31.30      6.87 o
   3  10   4      167.71      146.53      9.36 o
   4  10   4        0.66        3.98      4.41 o
   5  10   4       13.87       14.31      4.78 o
   6  10   4      288.33      247.55     13.34 o
   7  10   4       27.42       28.33      9.59 o
   8  10   4      320.71      366.68     16.99 o
   9  10   4      148.70      165.63     15.65 o
  10  10   4        7.09        9.79      7.55 o
  11  10   4       35.93       32.43     11.34 o
  12  10   4       46.85       41.85     14.70 o
  13  10   4       10.56       15.58     22.15 o
   1  11   4     1583.41     1602.27     33.12 o
   2  11   4      824.61      855.77     23.78 o
   3  11   4      629.53      660.61     20.84 o
   4  11   4      308.20      296.97     12.87 o
   5  11   4     2436.02     2371.54     38.81 o
   6  11   4       46.65       33.88      8.41 o
   7  11   4        8.13       -2.44      8.38 o
   8  11   4      698.73      667.73     27.53 o
   9  11   4      843.15      747.51     45.45 o
  10  11   4       93.07       65.47     12.99 o
  11  11   4      449.63      495.17     37.84 o
  12  11   4        3.50       -3.94      9.99 o
   0  12   4      239.55      261.73     31.65 o
   1  12   4      744.62      700.03     22.57 o
   2  12   4     1406.83     1378.90     31.83 o
   3  12   4      722.37      696.90     22.35 o
   4  12   4      140.23      129.94     13.91 o
   5  12   4        6.66        7.44      9.48 o
   6  12   4      186.76      156.60     29.61 o
   7  12   4     1045.38     1100.20     40.95 o
   8  12   4      117.21      102.13     17.06 o
   9  12   4     1043.61     1000.47     35.39 o
  10  12   4       18.76       45.82     15.00 o
  11  12   4       34.54       30.90     14.73 o
   1  13   4      199.06      192.61     16.62 o
   2  13   4      363.52      388.72     24.68 o
   3  13   4     1717.99     1685.33     37.11 o
   4  13   4      176.04      147.62     15.26 o
   5  13   4      450.20      481.87     58.91 o
   6  13   4        1.60       12.61     10.00 o
   7  13   4     1393.25     1420.31     42.53 o
   8  13   4      224.31      252.03     22.07 o
   9  13   4      260.97      214.37     20.32 o
  10  13   4      190.78      162.81     23.04 o
   0  14   4       54.38       44.20     22.22 o
   1  14   4      364.70      364.01     27.13 o
   2  14   4      130.68      100.29     14.12 o
   3  14   4        5.02       21.93      8.29 o
   4  14   4      155.52      166.92     27.10 o
   5  14   4      247.03      291.69     43.04 o
   6  14   4       49.46       85.86     16.88 o
   7  14   4       25.36       39.61     11.76 o
   8  14   4      238.05      222.53     24.04 o
   9  14   4       13.44       13.77     10.90 o
  10  14   4       25.14       39.88     15.68 o
   1  15   4      100.95      109.78     15.20 o
   2  15   4       35.67       39.31     11.14 o
   3  15   4       87.27       86.39     22.04 o
   4  15   4       59.69       84.87     17.10 o
   5  15   4        9.17       17.25     11.50 o
   6  15   4      291.03      291.07     27.48 o
   7  15   4        2.86       15.79     12.71 o
   8  15   4        0.00       -2.54     12.46 o
   0  16   4      366.91      317.71     33.30 o
   1  16   4       30.34       29.29     11.73 o
   2  16   4        3.42       18.03     10.43 o
   3  16   4      275.79      268.16     25.96 o
   4  16   4      261.21      293.91     35.81 o
   5  16   4      124.64       79.34     18.83 o
   6  16   4        1.89        9.17     13.37 o
   7  16   4      140.52      179.13     24.43 o
   1  17   4      222.09      211.00     21.07 o
   2  17   4       71.49       38.58     21.16 o
   3  17   4      454.34      540.65     46.11 o
   4  17   4      115.95      154.89     34.07 o
   5  17   4      328.44      321.82     39.44 o
   0  18   4      798.14     1046.36     56.95 o
   1  18   4        9.08        6.73     11.30 o
   2  18   4        9.68       27.09     17.12 o
   3  18   4       43.90       27.95     19.90 o
   1   1   5     2596.04     2589.60     23.43 o
   2   1   5     1822.05     1646.16     14.93 o
   3   1   5      953.08      997.01     12.81 o
   4   1   5     2288.38     2540.54     27.45 o
   5   1   5     2575.27     2739.52     29.65 o
   6   1   5       33.49       36.83      3.88 o
   7   1   5      350.11      349.84      9.08 o
   8   1   5     2200.86     2212.96     31.52 o
   9   1   5      795.40      803.92     22.87 o
  10   1   5      459.80      395.33     22.24 o
  11   1   5      107.05      111.95     14.08 o
  12   1   5      239.82      211.76     19.36 o
  13   1   5        0.64       17.07     10.52 o
  14   1   5      192.42      184.86     21.25 o
  15   1   5        7.11       17.00     13.17 o
   0   2   5      319.14      251.35      7.78 o
   1   2   5     9208.18     9287.84     75.04 o
   2   2   5     4453.26     4283.49     35.28 o
   3   2   5        0.13       -2.08      2.08 o
   4   2   5     4359.52     4283.53     37.52 o
   5   2   5      125.91      131.45      5.01 o
   6   2   5     1578.43     1452.79     19.87 o
   7   2   5       53.13       65.51      5.59 o
   8   2   5     2945.48     2956.98     36.56 o
   9   2   5      105.49      102.10     11.60 o
  10   2   5     1482.29     1539.65     40.05 o
  11   2   5      141.79      134.32     15.09 o
  12   2   5      671.78      715.81     30.31 o
  13   2   5        0.19        1.89      8.85 o
  14   2   5      377.00      412.92     36.91 o
  15   2   5       21.64       24.60     12.46 o
   1   3   5     6619.43     6829.31     54.48 o
   2   3   5     2487.84     2498.21     23.11 o
   3   3   5        0.11       -0.21      1.27 o
   4   3   5      224.24      191.67      6.19 o
   5   3   5      249.61      270.91      6.84 o
   6   3   5      475.20      459.48     14.17 o
   7   3   5      183.75      170.57      8.85 o
   8   3   5     1328.15     1323.05     25.56 o
   9   3   5      609.82      506.01     16.39 o
  10   3   5     2507.81     2474.57     49.94 o
  11   3   5        0.93        0.19      6.76 o
  12   3   5      586.53      537.86     32.15 o
  13   3   5       52.14       37.97     11.07 o
  14   3   5      398.38      412.87     28.70 o
  15   3   5       19.21       44.24     14.43 o
   0   4   5     6163.34     6170.35     70.25 o
   1   4   5     3812.26     4055.99     36.42 o
   2   4   5     3018.84     2791.72     25.83 o
   3   4   5       70.02       61.53      3.54 o
   4   4   5     5870.50     5569.69     45.21 o
   5   4   5      130.72      143.62      5.96 o
   6   4   5     1362.58     1316.47     19.95 o
   7   4   5      722.24      675.56     16.02 o
   8   4   5      116.62      128.21     10.53 o
   9   4   5      344.78      351.81     18.25 o
  10   4   5     1395.81     1301.13     31.68 o
  11   4   5      283.70      255.95     19.66 o
  12   4   5      890.68      905.23     52.55 o
  13   4   5      219.93      221.62     21.16 o
  14   4   5      419.77      492.86     30.75 o
  15   4   5       65.60       76.49     34.72 o
   1   5   5      859.56      979.00     13.48 o
   2   5   5       17.50       13.11      2.03 o
   3   5   5      173.30      200.83      5.37 o
   4   5   5      110.41      102.34      4.45 o
   5   5   5      156.23      156.47      6.11 o
   6   5   5       64.92       52.70      6.46 o
   7   5   5       11.34       15.28      3.94 o
   8   5   5      289.11      291.96     14.46 o
   9   5   5       78.11       62.94      7.94 o
  10   5   5      430.98      433.96     21.59 o
  11   5   5      145.73      155.62     14.52 o
  12   5   5      192.62      217.64     22.95 o
  13   5   5      368.55      414.84     33.53 o
  14   5   5       61.79       53.89     16.82 o
   0   6   5     1094.83     1099.49     27.81 o
   1   6   5      630.34      634.15     11.61 o
   2   6   5      104.04      133.37      5.51 o
   3   6   5       96.92       95.24      4.23 o
   4   6   5      503.10      552.38      9.71 o
   5   6   5     1073.49     1077.02     14.64 o
   6   6   5      104.92       98.26      6.77 o
   7   6   5      757.26      763.18     18.31 o
   8   6   5       45.29       47.08      7.63 o
   9   6   5       72.60       59.95      7.89 o
  10   6   5       46.08       41.94      7.86 o
  11   6   5      219.51      236.31     19.29 o
  12   6   5        7.44        2.12     10.22 o
  13   6   5       43.54       37.32     21.72 o
  14   6   5       72.78      101.66     29.82 o
   1   7   5       50.51       42.05      4.02 o
   2   7   5     1658.78     1856.31     22.19 o
   3   7   5      267.28      287.28     10.14 o
   4   7   5      333.83      335.38      7.72 o
   5   7   5      195.67      212.70      7.14 o
   6   7   5     5220.99     4891.33     52.95 o
   7   7   5     3254.21     3100.49     47.59 o
   8   7   5      832.77      764.76     26.48 o
   9   7   5      172.68      173.04     13.85 o
  10   7   5      672.10      626.24     23.25 o
  11   7   5       77.13       66.97     17.78 o
  12   7   5      253.78      269.57     26.37 o
  13   7   5      179.90      210.75     25.37 o
  14   7   5      135.40      115.16     27.05 o
   0   8   5     4225.42     4430.38    107.38 o
   1   8   5       26.65       26.71      4.93 o
   2   8   5     2784.61     2741.61     29.50 o
   3   8   5     2614.76     2827.89     32.31 o
   4   8   5      233.92      212.40      8.87 o
   5   8   5        0.54       -0.50      3.94 o
   6   8   5     4162.45     4038.15     44.61 o
   7   8   5      116.37      106.20     11.81 o
   8   8   5     2471.46     2310.72     41.77 o
   9   8   5        3.15        2.71      6.05 o
  10   8   5      506.02      515.43     22.86 o
  11   8   5        0.09        7.39      7.65 o
  12   8   5      362.14      409.72     31.95 o
  13   8   5       22.00       21.58     14.13 o
   1   9   5       54.05       49.19      6.71 o
   2   9   5      344.15      315.03     12.16 o
   3   9   5        7.78        3.23      4.31 o
   4   9   5       19.68       13.52      4.42 o
   5   9   5       31.81       30.89      5.57 o
   6   9   5      142.07      142.19     11.48 o
   7   9   5       16.95       24.45      6.63 o
   8   9   5     1816.89     1673.54     40.05 o
   9   9   5        5.42        6.86      5.91 o
  10   9   5        5.09       10.94      7.40 o
  11   9   5       53.45       43.40     11.75 o
  12   9   5      135.68      110.65     16.66 o
  13   9   5       16.53       22.68     14.23 o
   0  10   5     1245.11     1238.15     36.19 o
   1  10   5       12.60        8.49      7.76 o
   2  10   5     3687.89     3456.56     46.83 o
   3  10   5       20.89       27.24      6.13 o
   4  10   5     1062.96     1032.54     21.28 o
   5  10   5       23.59       20.96      5.97 o
   6  10   5      272.71      301.10     20.56 o
   7  10   5       49.64       44.79      8.47 o
   8  10   5     1067.63     1126.25     34.32 o
   9  10   5      122.72       77.71     12.96 o
  10  10   5      215.61      230.72     19.82 o
  11  10   5      636.84      679.75     31.25 o
  12  10   5      106.82      130.73     21.09 o
   1  11   5       13.83        5.74      5.12 o
   2  11   5      322.38      343.29     16.40 o
   3  11   5      484.50      525.50     39.83 o
   4  11   5      173.08      172.22     11.90 o
   5  11   5        6.57        4.53      5.28 o
   6  11   5      119.88      135.70     12.98 o
   7  11   5       41.55       39.26     10.03 o
   8  11   5        5.62       -4.25      7.62 o
   9  11   5        1.44        9.72      8.60 o
  10  11   5      112.47      169.55     21.89 o
  11  11   5        0.13       -1.31     11.40 o
  12  11   5      252.32      342.23     38.32 o
   0  12   5       71.21       97.89     14.40 o
   1  12   5      498.59      444.39     19.11 o
   2  12   5       11.10       15.89      6.43 o
   3  12   5       54.98       30.62      8.44 o
   4  12   5        2.92        5.68      6.76 o
   5  12   5      146.58      128.13     17.36 o
   6  12   5        1.90        5.21      8.14 o
   7  12   5      258.70      265.05     39.43 o
   8  12   5       14.68        0.95      9.72 o
   9  12   5        5.63       -5.55      8.48 o
  10  12   5        0.81       17.66     12.54 o
  11  12   5      218.43      272.89     28.65 o
   1  13   5        0.23       11.96      7.03 o
   2  13   5       86.19      102.40     12.00 o
   3  13   5      960.51      881.01     26.65 o
   4  13   5       37.28       48.13     14.01 o
   5  13   5       58.32       42.49     12.97 o
   6  13   5        0.20        7.13      9.99 o
   7  13   5      113.09       74.77     28.24 o
   8  13   5      526.94      462.42     26.80 o
   9  13   5      627.47      622.24     34.87 o
  10  13   5        6.91       19.17     11.11 o
   0  14   5     3946.72     3964.81    101.16 o
   1  14   5     1993.51     2010.00     48.18 o
   2  14   5      761.53      791.25     26.66 o
   3  14   5        0.32       -2.26      7.50 o
   4  14   5     1316.40     1369.36     39.86 o
   5  14   5       22.41       11.54     10.79 o
   6  14   5      387.83      407.80     43.44 o
   7  14   5      127.05      140.95     25.44 o
   8  14   5      516.74      519.42     29.33 o
   9  14   5      180.38      161.61     19.32 o
   1  15   5      575.60      596.21     28.32 o
   2  15   5       62.81       85.33     13.54 o
   3  15   5        0.03        1.68      9.04 o
   4  15   5      126.56      194.89     28.79 o
   5  15   5       27.62        6.78     11.40 o
   6  15   5      199.66      172.57     22.98 o
   7  15   5        0.00       -1.50     11.52 o
   8  15   5       36.62       33.28     16.33 o
   0  16   5      727.19      832.26     46.96 o
   1  16   5      177.99      158.35     18.12 o
   2  16   5      399.08      402.70     25.79 o
   3  16   5       12.43       11.30     11.27 o
   4  16   5      318.23      426.09     32.87 o
   5  16   5        9.06       29.17     14.28 o
   6  16   5      881.90      889.20     45.36 o
   7  16   5       24.95       26.80     15.51 o
   1  17   5        0.09       -0.50     10.09 o
   2  17   5       28.19       18.13     12.97 o
   3  17   5       43.00       16.93     16.07 o
   4  17   5       12.00       -2.20     17.40 o
   5  17   5        6.81        3.61     12.73 o
   0  18   5        8.16       11.58     23.92 o
   1  18   5       18.28       32.37     12.72 o
   2  18   5        4.58       13.32     13.58 o
   0   0   6     2381.51     2461.18     47.86 o
   1   0   6     7459.40     7384.81     81.38 o
   2   0   6      331.48      295.80      8.57 o
   3   0   6       33.90       54.78      3.91 o
   4   0   6     9533.24    10115.12    128.45 o
   5   0   6      659.83      747.69     18.32 o
   6   0   6      611.18      684.85     18.10 o
   7   0   6      401.34      391.10     15.84 o
   8   0   6      124.60      166.33     14.10 o
   9   0   6     8473.14     8601.95    108.40 o
  10   0   6     3211.88     3479.36     92.56 o
  11   0   6     1664.73     1723.00     64.02 o
  12   0   6       58.19       57.86     17.65 o
  13   0   6      634.13      626.79     68.94 o
  14   0   6       89.37       81.29     23.13 o
  15   0   6     1612.53     1787.55     79.42 o
   1   1   6      414.99      383.73      6.96 o
   2   1   6     1157.43     1224.42     12.93 o
   3   1   6     6743.84     6650.15     54.40 o
   4   1   6        4.72        6.46      2.35 o
   5   1   6     4674.07     4571.20     44.76 o
   6   1   6      210.64      218.80      7.95 o
   7   1   6      427.12      371.15     10.61 o
   8   1   6       56.43       56.16      5.78 o
   9   1   6     2193.65     2121.12     54.23 o
  10   1   6      610.00      585.46     25.04 o
  11   1   6      999.90      920.71     32.58 o
  12   1   6       64.95       76.06     13.53 o
  13   1   6      101.35       72.69     14.15 o
  14   1   6       24.46       20.57     11.14 o
  15   1   6      248.53      163.73     24.19 o
   0   2   6     2651.17     2816.34     34.34 o
   1   2   6     2791.29     2708.14     24.72 o
   2   2   6     2388.71     2345.75     21.66 o
   3   2   6     1838.59     1895.96     21.18 o
   4   2   6     2361.95     2423.24     25.23 o
   5   2   6        2.19        3.08      2.08 o
   6   2   6      216.21      228.13      7.68 o
   7   2   6       77.95       67.48      6.23 o
   8   2   6      167.15      155.73      9.29 o
   9   2   6       25.21       10.11      5.79 o
  10   2   6      164.16      191.88     13.98 o
  11   2   6       12.41       -0.33      7.48 o
  12   2   6      663.96      694.00     30.47 o
  13   2   6      176.22      171.00     19.19 o
  14   2   6       44.60       31.66     12.90 o
  15   2   6      106.53       99.09     25.19 o
   1   3   6      109.80      108.28      5.11 o
   2   3   6      661.07      677.37     10.44 o
   3   3   6      532.25      528.65      8.07 o
   4   3   6     1713.01     1762.42     20.93 o
   5   3   6     1680.03     1723.36     21.56 o
   6   3   6       36.12       18.92      3.54 o
   7   3   6       40.69       38.14      5.00 o
   8   3   6       85.72       94.92     16.60 o
   9   3   6       13.20        5.10      4.85 o
  10   3   6       78.53       80.02     12.94 o
  11   3   6        1.53        8.01      7.62 o
  12   3   6       27.26       12.68      8.67 o
  13   3   6      105.62      108.42     16.44 o
  14   3   6      160.16      162.17     20.78 o
  15   3   6      511.67      523.05     64.25 o
   0   4   6      866.86      945.12     18.51 o
   1   4   6       43.60       48.53      3.91 o
   2   4   6      740.88      787.97     11.88 o
   3   4   6     1328.81     1420.47     16.77 o
   4   4   6      533.45      498.28     10.19 o
   5   4   6     1184.61     1080.14     14.55 o
   6   4   6        9.00        5.05      2.90 o
   7   4   6      324.59      347.25     12.28 o
   8   4   6      197.33      179.12     11.88 o
   9   4   6      108.74       94.94     10.89 o
  10   4   6      142.74      132.96     12.71 o
  11   4   6      273.65      272.61     20.24 o
  12   4   6      118.52      125.96     17.96 o
  13   4   6      148.83      163.18     19.09 o
  14   4   6      431.09      477.87     30.88 o
   1   5   6     1528.48     1334.56     17.86 o
   2   5   6     2063.25     2067.69     22.23 o
   3   5   6     1614.51     1529.60     16.45 o
   4   5   6      161.53      144.83      5.03 o
   5   5   6     3262.22     3143.63     34.54 o
   6   5   6      159.43      170.31      8.25 o
   7   5   6     7468.92     7295.70     69.41 o
   8   5   6     1781.00     1855.67     35.25 o
   9   5   6     1372.92     1269.71     32.42 o
  10   5   6      118.35      107.41     12.63 o
  11   5   6      520.68      528.35     22.85 o
  12   5   6      108.00      113.64     18.53 o
  13   5   6       90.84      117.48     19.67 o
  14   5   6        1.32        2.04     13.57 o
   0   6   6       89.45       58.73      7.21 o
   1   6   6      447.72      434.73      9.45 o
   2   6   6       61.18       46.30      3.58 o
   3   6   6     1370.00     1451.57     15.91 o
   4   6   6      642.25      647.96     10.79 o
   5   6   6       13.82       13.46      2.81 o
   6   6   6     1654.94     1633.16     26.29 o
   7   6   6      701.30      665.99     17.15 o
   8   6   6      399.81      446.17     14.92 o
   9   6   6     1641.95     1485.05     48.93 o
  10   6   6      335.34      326.42     22.25 o
  11   6   6     1129.56     1201.67     37.99 o
  12   6   6      646.55      559.77     35.03 o
  13   6   6      553.57      527.44     43.39 o
  14   6   6       28.36       57.26     17.41 o
   1   7   6     1549.56     1542.92     20.63 o
   2   7   6       99.74       86.51      5.59 o
   3   7   6     1763.09     1658.05     21.57 o
   4   7   6        0.00       -0.46      2.75 o
   5   7   6     1782.77     1698.47     22.37 o
   6   7   6     1137.08     1085.71     24.22 o
   7   7   6       88.04      109.69     10.17 o
   8   7   6       50.72       39.44      7.47 o
   9   7   6      416.92      454.83     22.45 o
  10   7   6       90.70       80.98     11.00 o
  11   7   6      687.72      688.73     29.61 o
  12   7   6      159.58      150.76     20.93 o
  13   7   6      429.11      449.72     34.77 o
  14   7   6       52.26       62.45     22.63 o
   0   8   6      200.14      218.44     26.85 o
   1   8   6     2360.15     2354.92     34.55 o
   2   8   6       19.93       21.02      3.89 o
   3   8   6      560.85      584.58     12.70 o
   4   8   6     1798.32     1788.44     37.54 o
   5   8   6        4.71        4.68      3.97 o
   6   8   6      821.66      809.62     18.19 o
   7   8   6       25.53       31.22      7.06 o
   8   8   6       11.20       18.92      7.42 o
   9   8   6       77.41       90.81     12.15 o
  10   8   6      136.91      122.38     13.35 o
  11   8   6       71.84       95.04     12.78 o
  12   8   6      371.05      433.22     27.30 o
  13   8   6       17.09       13.07     13.74 o
   1   9   6      125.83       96.11      8.80 o
   2   9   6       59.48       55.01      7.17 o
   3   9   6     2264.63     2277.56     33.22 o
   4   9   6       31.77       31.89      5.78 o
   5   9   6      117.11      128.28     10.00 o
   6   9   6        0.16       -3.47      5.09 o
   7   9   6        4.95       10.95      6.18 o
   8   9   6       14.22        2.42      5.84 o
   9   9   6        0.03        4.85      6.55 o
  10   9   6       32.34       22.99      8.52 o
  11   9   6       26.81       42.11     10.25 o
  12   9   6      110.97      127.23     17.60 o
  13   9   6      110.55       67.83     22.47 o
   0  10   6        0.42       -5.45      5.45 o
   1  10   6      372.74      328.88     14.28 o
   2  10   6        0.10       -3.62      4.51 o
   3  10   6      974.65      972.55     22.53 o
   4  10   6      125.38      124.59     13.11 o
   5  10   6      127.05      120.25     10.16 o
   6  10   6      126.92      135.34     13.79 o
   7  10   6      430.93      385.00     21.14 o
   8  10   6       71.86       56.46      9.31 o
   9  10   6       65.81       80.36     10.57 o
  10  10   6        1.38        6.28      7.83 o
  11  10   6      461.96      458.24     24.31 o
  12  10   6       75.87       50.98     15.70 o
   1  11   6     2018.92     1990.63     36.47 o
   2  11   6       33.21       48.59      8.31 o
   3  11   6     1739.18     1805.18     37.01 o
   4  11   6        6.73        8.90      5.87 o
   5  11   6      646.66      637.22     27.70 o
   6  11   6      155.78      141.49     14.90 o
   7  11   6     2620.45     2596.15     54.32 o
   8  11   6      131.58      143.89     15.62 o
   9  11   6     1669.46     1664.90     44.10 o
  10  11   6      359.06      357.59     35.55 o
  11  11   6        0.46        5.76     11.42 o
  12  11   6      420.46      422.80     42.41 o
   0  12   6        7.82       22.36      8.65 o
   1  12   6      289.41      298.94     20.64 o
   2  12   6      329.24      301.59     21.81 o
   3  12   6        0.08       -1.33      5.80 o
   4  12   6     1200.10     1155.36     47.60 o
   5  12   6      392.92      425.61     22.67 o
   6  12   6       14.02       12.01      8.65 o
   7  12   6      165.86      114.99     17.41 o
   8  12   6        0.23       19.06     11.04 o
   9  12   6      108.21       81.04     13.91 o
  10  12   6       19.95       12.46     10.26 o
  11  12   6       17.00       24.56     15.12 o
   1  13   6      746.93      752.80     24.92 o
   2  13   6        3.66        4.63      6.80 o
   3  13   6      669.35      637.41     23.52 o
   4  13   6        4.58       -6.50      6.50 o
   5  13   6      274.91      316.48     25.83 o
   6  13   6      835.38      844.16     37.65 o
   7  13   6      478.91      509.55     36.03 o
   8  13   6        1.59       -0.66      9.71 o
   9  13   6      150.44      138.12     25.88 o
  10  13   6        1.12       -5.22      9.00 o
   0  14   6      354.21      332.53     51.85 o
   1  14   6      593.06      615.44     33.77 o
   2  14   6       46.14       51.72     10.06 o
   3  14   6       79.99       89.13     13.36 o
   4  14   6       23.82       13.67      8.44 o
   5  14   6      151.04      109.37     18.32 o
   6  14   6      488.05      471.51     31.89 o
   7  14   6       61.91       63.85     18.85 o
   8  14   6       63.33       30.10     13.26 o
   9  14   6        0.04        6.96     10.43 o
   1  15   6      403.17      380.47     23.93 o
   2  15   6      117.67       71.64     15.03 o
   3  15   6       43.77       32.65     11.41 o
   4  15   6       26.71       19.04     12.90 o
   5  15   6       13.63        1.06     11.58 o
   6  15   6       82.58       58.95     15.81 o
   7  15   6       96.27       93.53     19.60 o
   8  15   6        0.19       -1.16     11.92 o
   0  16   6      455.51      434.37     37.46 o
   1  16   6      699.92      779.41     33.03 o
   2  16   6      235.37      187.80     25.13 o
   3  16   6        0.75        6.11     11.16 o
   4  16   6        2.52        4.53     12.44 o
   5  16   6      175.09      141.40     22.99 o
   6  16   6      362.85      378.14     32.48 o
   1  17   6     1768.79     1844.73     52.00 o
   2  17   6        0.12       -2.51     11.74 o
   3  17   6       61.81       52.87     19.73 o
   4  17   6      122.54      139.96     38.83 o
   1   1   7       67.39       80.76      3.93 o
   2   1   7      330.88      366.91      6.69 o
   3   1   7     3195.16     3133.63     25.77 o
   4   1   7      129.44      150.37      6.08 o
   5   1   7       34.54       57.92      4.96 o
   6   1   7       53.84       66.70      5.49 o
   7   1   7      257.21      251.32      9.68 o
   8   1   7      370.79      401.46     13.98 o
   9   1   7       55.88       26.56      6.54 o
  10   1   7     2365.35     2116.58     49.23 o
  11   1   7       30.50       41.13     10.19 o
  12   1   7      421.27      440.58     26.72 o
  13   1   7       13.97       23.84     10.78 o
  14   1   7       39.36       35.62     13.43 o
  15   1   7       95.14       76.85     24.80 o
   0   2   7    16486.05    16535.33    153.95 o
   1   2   7     1328.54     1387.09     16.34 o
   2   2   7     3443.85     3365.39     30.37 o
   3   2   7        0.13        0.03      1.55 o
   4   2   7     2672.30     2589.30     27.44 o
   5   2   7      595.51      683.86     11.75 o
   6   2   7      828.22      716.73     14.59 o
   7   2   7       45.61       48.48      8.03 o
   8   2   7     2220.17     2142.22     30.68 o
   9   2   7      513.48      612.50     27.26 o
  10   2   7       75.16       67.83     10.59 o
  11   2   7      940.18      908.69     32.93 o
  12   2   7        0.29        4.03      8.76 o
  13   2   7      181.29      146.92     20.32 o
  14   2   7      158.77      153.33     19.86 o
   1   3   7       11.41       32.19      3.60 o
   2   3   7     2648.45     2681.70     24.20 o
   3   3   7     2550.66     2472.32     23.31 o
   4   3   7     1241.43     1215.61     17.26 o
   5   3   7     4043.77     4049.29     38.87 o
   6   3   7      954.85      943.37     14.79 o
   7   3   7      237.77      193.90     11.11 o
   8   3   7      280.76      288.75     12.32 o
   9   3   7      692.76      729.17     23.00 o
  10   3   7      623.35      584.10     21.85 o
  11   3   7     1032.54     1094.88     36.27 o
  12   3   7      815.85      898.67     43.14 o
  13   3   7        0.41       12.16     10.24 o
  14   3   7     1551.95     1675.95     69.29 o
   0   4   7    13208.71    13308.69    141.67 o
   1   4   7     5205.45     5227.06     46.46 o
   2   4   7     1339.43     1279.05     16.37 o
   3   4   7      198.15      161.44      6.36 o
   4   4   7      300.76      309.40      9.30 o
   5   4   7        0.29        1.07      2.37 o
   6   4   7     2677.08     2616.36     30.29 o
   7   4   7       46.86       53.39      6.31 o
   8   4   7      482.33      481.45     19.20 o
   9   4   7      738.93      722.56     35.09 o
  10   4   7      189.31      152.60     13.45 o
  11   4   7       20.83       28.05      8.32 o
  12   4   7      117.82      111.16     15.78 o
  13   4   7       50.33       60.98     14.23 o
  14   4   7      675.97      716.06     68.00 o
   1   5   7     1007.06     1038.07     15.96 o
   2   5   7     1913.35     1981.40     22.25 o
   3   5   7       38.61       29.78      4.09 o
   4   5   7      399.60      371.41      8.80 o
   5   5   7        0.26        0.09      2.16 o
   6   5   7     2529.49     2600.95     32.75 o
   7   5   7      894.81      911.00     18.43 o
   8   5   7      642.40      601.49     19.51 o
   9   5   7        7.36       20.95      6.73 o
  10   5   7       36.28       22.64      7.74 o
  11   5   7        8.15        6.45      8.92 o
  12   5   7      127.05      144.69     21.05 o
  13   5   7      201.31      177.34     28.73 o
  14   5   7        0.09       23.42     14.65 o
   0   6   7       36.82       33.03      6.62 o
   1   6   7      111.17      112.46      5.79 o
   2   6   7       89.93      109.19      5.53 o
   3   6   7      105.90      102.36      4.69 o
   4   6   7       79.14       84.08      4.48 o
   5   6   7       48.80       41.06      4.32 o
   6   6   7      112.03      113.17      8.05 o
   7   6   7       86.08       94.96      8.00 o
   8   6   7     1542.76     1473.17     30.41 o
   9   6   7      190.01      196.83     16.19 o
  10   6   7       12.26       18.06      7.26 o
  11   6   7        6.12        5.65      8.63 o
  12   6   7       66.42       52.51     15.42 o
  13   6   7        9.65        9.65     12.38 o
  14   6   7       13.15        3.97     16.72 o
   1   7   7      326.17      283.55      8.87 o
   2   7   7      114.33      132.46      6.80 o
   3   7   7       57.86       55.23      5.46 o
   4   7   7      121.13      124.29      7.97 o
   5   7   7     2109.03     2110.84     28.59 o
   6   7   7      169.06      152.32      9.79 o
   7   7   7      559.85      546.14     20.89 o
   8   7   7     1412.96     1341.69     29.99 o
   9   7   7       47.05       49.64     10.24 o
  10   7   7     1291.22     1357.46     34.91 o
  11   7   7       15.84        1.62     12.72 o
  12   7   7        0.81        5.02      9.70 o
  13   7   7      353.16      369.00     34.85 o
   0   8   7       91.28       79.64     11.58 o
   1   8   7       53.51       56.81      9.69 o
   2   8   7     6340.82     6142.71     62.46 o
   3   8   7        8.03        4.32      3.63 o
   4   8   7     1599.75     1603.04     27.72 o
   5   8   7      495.64      498.93     13.31 o
   6   8   7     1487.13     1479.67     27.64 o
   7   8   7        1.18        4.07      5.66 o
   8   8   7      842.57      838.83     31.78 o
   9   8   7      767.56      747.88     30.88 o
  10   8   7      108.11       99.50     12.45 o
  11   8   7      524.12      617.44     41.70 o
  12   8   7      324.81      356.76     28.00 o
  13   8   7      211.57      223.97     26.20 o
   1   9   7       34.20       34.62      6.59 o
   2   9   7      716.12      663.70     18.41 o
   3   9   7     3108.86     2893.25     41.30 o
   4   9   7      450.37      438.04     15.33 o
   5   9   7     1061.51     1048.94     32.18 o
   6   9   7      276.66      314.49     16.32 o
   7   9   7       40.00       28.39      7.53 o
   8   9   7      605.71      563.09     21.22 o
   9   9   7      233.62      226.20     17.40 o
  10   9   7      122.67      117.35     13.45 o
  11   9   7     1084.84     1116.73     40.09 o
  12   9   7      255.85      230.04     22.47 o
   0  10   7      416.96      372.00     27.93 o
   1  10   7      439.62      445.33     17.33 o
   2  10   7       21.88       18.13      6.62 o
   3  10   7     1582.37     1606.05     30.01 o
   4  10   7      686.05      661.31     19.92 o
   5  10   7        3.72        4.14      5.57 o
   6  10   7      259.29      267.31     18.23 o
   7  10   7        4.44        2.88      7.13 o
   8  10   7      295.17      280.67     20.57 o
   9  10   7      379.97      378.83     21.92 o
  10  10   7      538.18      571.51     29.13 o
  11  10   7       15.18       14.81     11.10 o
  12  10   7      470.89      557.11     37.17 o
   1  11   7      102.04      103.87     10.10 o
   2  11   7       39.17       19.13      6.71 o
   3  11   7       33.97       29.97      7.28 o
   4  11   7        0.58       -1.54      5.41 o
   5  11   7      363.87      360.27     17.67 o
   6  11   7      200.37      197.00     16.79 o
   7  11   7        1.01       17.78      8.48 o
   8  11   7      288.31      268.50     19.78 o
   9  11   7      307.88      284.60     24.67 o
  10  11   7      147.28      146.15     15.30 o
  11  11   7        6.70       14.68     12.43 o
   0  12   7        1.62        1.83      8.08 o
   1  12   7      159.48      129.61     12.36 o
   2  12   7       59.24       38.38      8.70 o
   3  12   7        3.64        5.76      6.32 o
   4  12   7      108.30       85.78     11.96 o
   5  12   7       20.73       20.48      7.16 o
   6  12   7      351.68      372.37     22.56 o
   7  12   7       13.54        4.93      8.43 o
   8  12   7      157.29       80.42     15.32 o
   9  12   7       59.74       60.04     14.77 o
  10  12   7      196.79      143.82     17.54 o
  11  12   7      156.48      175.84     26.66 o
   1  13   7       20.67       23.31      8.11 o
   2  13   7      158.84      119.87     12.82 o
   3  13   7      232.60      258.92     16.85 o
   4  13   7       32.61       31.47      9.63 o
   5  13   7      145.30      154.01     19.37 o
   6  13   7       48.89       22.11     11.12 o
   7  13   7      634.00      630.44     34.25 o
   8  13   7     1823.47     2007.72    107.25 o
   9  13   7      141.17      109.92     17.59 o
  10  13   7       34.83       34.19     12.40 o
   0  14   7     1386.27     1411.82     63.26 o
   1  14   7      243.98      242.83     19.52 o
   2  14   7      377.53      372.95     23.91 o
   3  14   7        4.75       12.25      8.73 o
   4  14   7     1049.53     1047.82     35.33 o
   5  14   7       90.84       94.10     17.46 o
   6  14   7      182.20      152.30     27.41 o
   7  14   7       37.82       27.81     13.16 o
   8  14   7      400.81      399.90     54.01 o
   9  14   7        1.29       10.49     10.74 o
   1  15   7      268.46      256.29     28.88 o
   2  15   7      143.26      179.26     18.89 o
   3  15   7      405.67      347.59     23.77 o
   4  15   7      160.76      152.56     35.61 o
   5  15   7      243.66      281.89     27.57 o
   6  15   7      133.07      137.71     21.32 o
   7  15   7       56.19       56.26     15.92 o
   0  16   7        0.73        6.20     14.20 o
   1  16   7      259.01      306.94     23.90 o
   2  16   7       75.91       39.84     14.14 o
   3  16   7        3.92        6.55      9.95 o
   4  16   7      268.95      280.44     28.67 o
   5  16   7        2.09       21.94     13.58 o
   6  16   7      513.99      575.23     37.76 o
   1  17   7       60.83       51.83     14.40 o
   2  17   7        8.04        4.07     11.41 o
   3  17   7       64.36       40.20     19.19 o
   4  17   7      111.52      152.21     25.62 o
   0   0   8      627.91      520.17     16.80 o
   1   0   8      566.16      554.14     14.89 o
   2   0   8     3641.11     3382.40     41.40 o
   3   0   8      852.39      903.29     17.04 o
   4   0   8     1644.29     1657.10     30.99 o
   5   0   8     4049.43     4132.83     61.89 o
   6   0   8     4015.60     3735.52     55.26 o
   7   0   8      908.00      873.02     42.10 o
   8   0   8      130.16      110.79     15.37 o
   9   0   8      483.23      444.45     23.87 o
  10   0   8      125.43      137.09     21.92 o
  11   0   8        0.09       -3.64      9.59 o
  12   0   8     1152.54     1131.58    135.48 o
  13   0   8     1152.79     1178.07     95.76 o
  14   0   8       40.81       23.95     27.21 o
   1   1   8     2088.49     2010.98     21.41 o
   2   1   8      716.26      735.50     10.30 o
   3   1   8      395.00      354.32     11.26 o
   4   1   8       36.12       45.09      3.68 o
   5   1   8      366.23      351.46     10.01 o
   6   1   8     1165.39     1142.83     18.56 o
   7   1   8       72.00       54.25      6.01 o
   8   1   8      301.64      234.79     11.40 o
   9   1   8     1526.76     1521.14     29.86 o
  10   1   8      687.62      762.27     24.78 o
  11   1   8      164.18      151.31     16.54 o
  12   1   8      146.09      152.54     17.96 o
  13   1   8       14.91       15.09     10.65 o
  14   1   8      257.56      301.10     26.39 o
   0   2   8     2949.05     3132.12     36.08 o
   1   2   8      137.86      129.02      5.17 o
   2   2   8     4013.73     3984.47     36.35 o
   3   2   8      132.28      132.36      4.60 o
   4   2   8       49.63       48.81      4.34 o
   5   2   8      139.98      175.62      6.59 o
   6   2   8      428.69      385.87     14.56 o
   7   2   8      209.62      206.98     13.75 o
   8   2   8      365.96      355.16     15.66 o
   9   2   8        6.99        5.30      5.69 o
  10   2   8      149.91      148.05     13.78 o
  11   2   8       31.00       24.54     10.08 o
  12   2   8      304.00      301.19     23.44 o
  13   2   8       26.08       33.57     12.33 o
  14   2   8      262.54      335.05     27.73 o
   1   3   8     1653.73     1522.56     17.33 o
   2   3   8     1592.14     1676.21     18.22 o
   3   3   8     1297.15     1287.76     15.55 o
   4   3   8      448.98      434.75     13.86 o
   5   3   8      583.04      585.59     12.01 o
   6   3   8      387.85      357.09     10.40 o
   7   3   8       70.96       61.14      8.03 o
   8   3   8       87.02       62.95      6.75 o
   9   3   8        5.07        1.39      5.80 o
  10   3   8       27.05       23.93      7.68 o
  11   3   8      235.44      240.51     20.44 o
  12   3   8      513.21      548.29     29.60 o
  13   3   8      173.51      208.93     28.95 o
  14   3   8      332.60      319.61     65.44 o
   0   4   8     8086.40     8466.34     97.17 o
   1   4   8     2444.83     2448.57     27.02 o
   2   4   8     2348.82     2366.11     25.14 o
   3   4   8        0.17        1.98      2.06 o
   4   4   8      688.79      629.68     13.77 o
   5   4   8       98.60       99.09      6.56 o
   6   4   8      509.28      496.48     12.62 o
   7   4   8      242.41      248.21      9.08 o
   8   4   8        2.03        1.35      4.24 o
   9   4   8       10.02       18.93      6.27 o
  10   4   8       27.21       33.48      8.62 o
  11   4   8       49.32       50.51     10.10 o
  12   4   8       37.85       43.55     12.00 o
  13   4   8       43.77       51.26     16.40 o
  14   4   8      119.29       97.31     21.45 o
   1   5   8     3330.53     3161.01     33.47 o
   2   5   8      537.53      587.69     11.44 o
   3   5   8      436.74      388.74      9.35 o
   4   5   8      515.40      507.94      9.63 o
   5   5   8      264.42      256.54      8.28 o
   6   5   8     1210.83     1199.86     23.10 o
   7   5   8     1722.97     1626.90     27.90 o
   8   5   8      839.58      869.16     23.87 o
   9   5   8        8.23        4.10      5.97 o
  10   5   8        0.63       -4.64      7.26 o
  11   5   8      156.05      121.71     15.63 o
  12   5   8      691.58      678.94     39.37 o
  13   5   8     1012.53     1067.64     50.22 o
  14   5   8       26.31       12.92     18.18 o
   0   6   8     1378.13     1223.63     31.70 o
   1   6   8      417.44      499.98     11.53 o
   2   6   8     1499.34     1312.45     19.85 o
   3   6   8      345.16      317.11      9.31 o
   4   6   8     3838.88     3822.06     35.05 o
   5   6   8     1175.48     1134.28     19.11 o
   6   6   8       17.60       14.98      4.51 o
   7   6   8      237.51      225.42     11.30 o
   8   6   8      415.45      408.32     16.39 o
   9   6   8      127.67      129.54     14.52 o
  10   6   8      817.93      879.31     32.61 o
  11   6   8      291.47      306.56     24.75 o
  12   6   8      264.95      331.95     29.89 o
  13   6   8      208.04      216.23     26.99 o
   1   7   8     1102.47     1088.39     18.89 o
   2   7   8      125.84      132.91      6.66 o
   3   7   8      165.46      159.43      7.37 o
   4   7   8     1565.87     1535.50     19.72 o
   5   7   8      421.31      400.67     10.89 o
   6   7   8      710.68      717.53     19.86 o
   7   7   8      265.70      259.75     17.59 o
   8   7   8      210.03      236.91     21.57 o
   9   7   8      127.49      121.75     13.95 o
  10   7   8      126.70      112.05     14.58 o
  11   7   8      189.98      185.92     21.35 o
  12   7   8      220.08      201.71     22.32 o
  13   7   8        5.37       10.87     12.98 o
   0   8   8     1966.10     1815.30     43.40 o
   1   8   8      338.73      304.90     13.15 o
   2   8   8      136.06      123.00      8.78 o
   3   8   8      369.00      396.18     13.59 o
   4   8   8       32.48       38.35      5.71 o
   5   8   8       48.36       49.31      5.55 o
   6   8   8     1672.32     1653.82     30.14 o
   7   8   8       20.52       21.06      6.64 o
   8   8   8      702.77      701.87     24.94 o
   9   8   8        0.26        9.03      7.81 o
  10   8   8       80.56       82.13     13.89 o
  11   8   8       57.93       46.67     12.15 o
  12   8   8        1.83       14.18     10.88 o
  13   8   8       29.84        2.06     16.88 o
   1   9   8       27.94       26.51      6.10 o
   2   9   8      533.27      541.83     16.82 o
   3   9   8     1709.72     1573.16     32.24 o
   4   9   8      274.99      245.11     12.64 o
   5   9   8      185.96      174.54     12.59 o
   6   9   8      317.84      301.73     15.78 o
   7   9   8       50.71       57.26     12.00 o
   8   9   8      228.44      245.17     21.79 o
   9   9   8       60.52       57.19     10.25 o
  10   9   8        0.89       10.89      9.14 o
  11   9   8       29.43       20.71      9.67 o
  12   9   8        2.38        3.01     10.93 o
   0  10   8      191.38      272.74     19.65 o
   1  10   8       47.33       31.90      6.82 o
   2  10   8      263.07      299.88     19.47 o
   3  10   8      339.21      300.03     14.23 o
   4  10   8     1351.40     1298.27     30.04 o
   5  10   8       80.51       84.45     10.13 o
   6  10   8       26.76       28.37      8.57 o
   7  10   8       54.14       32.20     11.56 o
   8  10   8       86.11      106.33     16.74 o
   9  10   8       21.22       23.93      9.25 o
  10  10   8      349.41      314.49     23.92 o
  11  10   8       14.34       25.33     11.87 o
  12  10   8       27.40       48.59     31.34 o
   1  11   8      400.79      396.44     16.69 o
   2  11   8      709.56      579.86     29.43 o
   3  11   8     3661.53     3480.03     73.40 o
   4  11   8      106.74       95.43     12.76 o
   5  11   8       50.39       33.62      7.99 o
   6  11   8      268.08      223.65     18.08 o
   7  11   8       68.70       61.93     11.72 o
   8  11   8        0.86        1.47      8.22 o
   9  11   8      377.30      371.56     22.99 o
  10  11   8      529.13      557.38     27.01 o
  11  11   8       24.42       27.30     14.58 o
   0  12   8      479.49      516.49     28.15 o
   1  12   8       43.88       33.49      8.45 o
   2  12   8     1839.00     1712.96     37.33 o
   3  12   8       32.00       21.93      7.46 o
   4  12   8      594.67      511.64     24.25 o
   5  12   8       31.86       38.94      8.96 o
   6  12   8      481.92      500.93     25.64 o
   7  12   8       13.73       15.98      9.96 o
   8  12   8        3.12       20.82      9.93 o
   9  12   8        5.35        1.59      9.61 o
  10  12   8      514.25      494.16     41.51 o
   1  13   8      484.28      505.79     22.32 o
   2  13   8       56.53       56.24     10.04 o
   3  13   8        0.10        9.45      7.60 o
   4  13   8       54.61       49.58     10.79 o
   5  13   8      686.30      700.39     35.07 o
   6  13   8       37.86       42.51     14.26 o
   7  13   8      272.44      271.29     25.22 o
   8  13   8      979.51     1017.16     56.02 o
   9  13   8       12.78       24.59     13.33 o
   0  14   8        2.39       13.68     12.10 o
   1  14   8       14.77       21.64      9.08 o
   2  14   8       21.53        9.16      7.72 o
   3  14   8       43.13       43.07     11.35 o
   4  14   8        6.17        8.32     10.32 o
   5  14   8       36.12       43.00     13.29 o
   6  14   8      104.16       83.03     29.35 o
   7  14   8       15.28       33.94     13.89 o
   8  14   8      929.72     1080.98     54.14 o
   1  15   8       65.52       67.50     13.22 o
   2  15   8      684.96      728.81     27.97 o
   3  15   8       69.84       86.39     14.54 o
   4  15   8       47.31       36.06     16.15 o
   5  15   8       46.46       53.99     15.45 o
   6  15   8       44.91       38.49     23.70 o
   7  15   8       35.70       13.63     14.89 o
   0  16   8      225.56      189.20     35.85 o
   1  16   8       44.20       46.19     12.58 o
   2  16   8      182.24      151.92     35.26 o
   3  16   8       61.74       48.10     12.96 o
   4  16   8      108.31       81.13     18.15 o
   5  16   8       27.51       38.42     17.17 o
   1  17   8      689.16      721.29     38.09 o
   2  17   8      326.11      379.95     39.16 o
   3  17   8       33.52       42.61     19.61 o
   1   1   9     2538.96     2420.99     23.94 o
   2   1   9      211.71      196.77      6.76 o
   3   1   9     1100.60     1152.99     13.64 o
   4   1   9     1364.05     1433.68     25.86 o
   5   1   9     1485.69     1437.52     21.53 o
   6   1   9        4.64        0.10      2.96 o
   7   1   9      136.81      119.34      8.34 o
   8   1   9       55.74       45.83      9.68 o
   9   1   9       86.09       95.25     10.05 o
  10   1   9      535.66      498.34     28.22 o
  11   1   9      530.76      536.72     44.36 o
  12   1   9       69.69       76.52     14.20 o
  13   1   9      437.82      528.09     44.29 o
  14   1   9        2.01      -10.18     10.18 o
   0   2   9     2454.61     2370.61     33.54 o
   1   2   9      158.03      170.26      8.96 o
   2   2   9     1089.93     1006.24     16.85 o
   3   2   9     4244.44     4184.84     36.26 o
   4   2   9     2378.43     2349.24     27.49 o
   5   2   9       26.93       22.42      3.53 o
   6   2   9      190.55      208.67     11.00 o
   7   2   9      432.91      439.95     19.89 o
   8   2   9      334.42      305.37     13.38 o
   9   2   9     1059.89     1070.61     31.93 o
  10   2   9      942.55      841.02     38.40 o
  11   2   9      368.18      344.00     23.77 o
  12   2   9       80.32       77.48     14.20 o
  13   2   9       64.66       52.13     18.51 o
  14   2   9       14.20       23.11     13.55 o
   1   3   9        0.88        9.72      2.71 o
   2   3   9       34.24       53.57      3.98 o
   3   3   9     4690.05     4499.67     38.84 o
   4   3   9      456.15      503.09     14.40 o
   5   3   9     1685.87     1628.71     26.39 o
   6   3   9        1.18        2.18      2.90 o
   7   3   9      424.24      413.19     14.42 o
   8   3   9      445.60      437.70     15.44 o
   9   3   9     1132.76     1148.84     29.50 o
  10   3   9      148.77      162.46     14.44 o
  11   3   9     1586.30     1725.68     65.18 o
  12   3   9      100.12       84.81     27.59 o
  13   3   9      975.44     1050.32     40.56 o
  14   3   9      160.78      170.33     26.13 o
   0   4   9     1101.61     1126.83     41.85 o
   1   4   9     8894.92     9149.93     70.91 o
   2   4   9      392.75      430.19      9.81 o
   3   4   9        3.50        3.96      2.33 o
   4   4   9      167.36      153.50      7.50 o
   5   4   9      954.51      893.15     16.25 o
   6   4   9     2317.17     2294.40     33.14 o
   7   4   9      148.41      160.76      8.10 o
   8   4   9        8.62       12.38      4.62 o
   9   4   9      659.72      677.35     25.43 o
  10   4   9       16.55       12.12      7.94 o
  11   4   9      769.74      768.42     31.79 o
  12   4   9      367.80      339.06     33.47 o
  13   4   9        0.96       -1.71     12.65 o
  14   4   9       39.23       62.75     30.28 o
   1   5   9      816.50      804.81     15.06 o
   2   5   9     1767.07     1804.34     22.31 o
   3   5   9     3192.90     3122.85     29.58 o
   4   5   9      194.95      189.62      6.00 o
   5   5   9      991.08      940.29     17.20 o
   6   5   9     1117.64     1074.86     24.32 o
   7   5   9      100.37       94.83      6.85 o
   8   5   9      709.13      718.63     25.96 o
   9   5   9        0.41        9.37      7.45 o
  10   5   9       42.14       41.81     12.48 o
  11   5   9      587.24      588.81     29.56 o
  12   5   9        1.03       12.24     13.09 o
  13   5   9       17.82       26.71     15.05 o
   0   6   9      155.73      155.47     13.09 o
   1   6   9      205.27      226.37      8.74 o
   2   6   9      552.31      532.96     15.07 o
   3   6   9       74.76       79.68      5.70 o
   4   6   9     1492.99     1497.49     18.29 o
   5   6   9     1838.97     1816.54     25.77 o
   6   6   9     1360.54     1308.06     23.68 o
   7   6   9      478.23      453.05     15.18 o
   8   6   9      404.31      366.78     15.78 o
   9   6   9        1.23        7.92      7.63 o
  10   6   9       57.60       43.01     10.49 o
  11   6   9        6.30       12.41      9.60 o
  12   6   9        0.01       20.26     12.91 o
  13   6   9        1.42       16.63     14.58 o
   1   7   9      768.07      779.96     18.75 o
   2   7   9       26.24       36.90      5.39 o
   3   7   9      309.91      304.94     11.47 o
   4   7   9      125.38      126.64      6.53 o
   5   7   9      796.78      790.77     28.28 o
   6   7   9      158.79      138.30      9.99 o
   7   7   9      167.95      173.79     12.14 o
   8   7   9      214.07      197.15     13.17 o
   9   7   9      680.65      674.36     27.41 o
  10   7   9        2.77        4.85      8.47 o
  11   7   9      506.36      606.29     30.78 o
  12   7   9       19.43       20.30     11.79 o
  13   7   9        6.09       24.51     19.14 o
   0   8   9      650.62      620.99     21.33 o
   1   8   9        3.60       -2.56      3.45 o
   2   8   9      274.22      224.09     10.14 o
   3   8   9        4.48       -2.26      3.95 o
   4   8   9       70.48       69.05      7.83 o
   5   8   9       77.53       83.07      7.92 o
   6   8   9      409.34      422.07     15.63 o
   7   8   9       11.24        1.44      5.73 o
   8   8   9      537.97      525.99     20.17 o
   9   8   9      465.60      432.52     20.20 o
  10   8   9       81.84       72.13     13.11 o
  11   8   9        3.31        4.51      9.11 o
  12   8   9      130.19       98.43     16.61 o
   1   9   9     2910.50     2703.58     41.06 o
   2   9   9      481.73      472.22     16.50 o
   3   9   9     1619.69     1448.09     26.53 o
   4   9   9      149.22      142.29     10.70 o
   5   9   9      942.87      913.03     25.37 o
   6   9   9      689.81      673.01     21.84 o
   7   9   9      723.81      734.30     26.67 o
   8   9   9       41.56       38.30      9.58 o
   9   9   9      190.96      207.11     16.86 o
  10   9   9      134.84      123.96     18.91 o
  11   9   9      374.86      338.13     29.71 o
  12   9   9      228.93      258.28     28.83 o
   0  10   9       43.62       37.22      9.97 o
   1  10   9      529.71      486.89     17.77 o
   2  10   9      737.30      778.86     23.28 o
   3  10   9      728.44      788.45     23.53 o
   4  10   9      262.72      258.34     15.68 o
   5  10   9       30.62       27.70      8.97 o
   6  10   9       16.40       11.63     12.45 o
   7  10   9      481.04      500.78     32.15 o
   8  10   9      229.24      252.95     22.79 o
   9  10   9      202.39      215.46     17.76 o
  10  10   9      439.26      394.76     29.69 o
  11  10   9      208.43      234.02     22.98 o
   1  11   9      247.55      253.41     20.06 o
   2  11   9      500.39      432.08     19.38 o
   3  11   9       50.40       69.12     12.85 o
   4  11   9        0.29       -2.73      5.60 o
   5  11   9      754.84      698.61     23.89 o
   6  11   9       12.34       10.80      7.81 o
   7  11   9       12.11       10.47     11.44 o
   8  11   9        4.05       10.33      8.79 o
   9  11   9      655.24      662.93     29.10 o
  10  11   9       21.30       54.24     12.73 o
  11  11   9       69.82       57.71     16.79 o
   0  12   9       22.19       17.81     10.08 o
   1  12   9       40.57       33.32      7.86 o
   2  12   9      354.86      328.35     18.25 o
   3  12   9      438.47      459.08     20.80 o
   4  12   9        7.24        8.39      7.12 o
   5  12   9        2.45        6.41      6.54 o
   6  12   9        1.05        6.49      8.48 o
   7  12   9      272.69      294.45     21.44 o
   8  12   9       69.94       77.94     13.58 o
   9  12   9       26.38       26.30     11.14 o
  10  12   9       80.19       61.55     15.42 o
   1  13   9      149.47      125.79     21.59 o
   2  13   9       93.50       89.47     11.64 o
   3  13   9      286.95      240.41     19.41 o
   4  13   9       80.49       69.74     12.47 o
   5  13   9      212.68      199.96     29.65 o
   6  13   9        1.63        6.50      9.16 o
   7  13   9      194.15      232.89     24.05 o
   8  13   9        2.65       -4.55     10.30 o
   9  13   9       51.33       49.58     16.80 o
   0  14   9       62.62       87.84     26.15 o
   1  14   9        0.77       -1.17      7.06 o
   2  14   9       97.14      109.90     13.19 o
   3  14   9        0.39        0.41      8.64 o
   4  14   9       54.89       56.25     12.18 o
   5  14   9       61.70       67.82     16.01 o
   6  14   9      120.43      120.52     19.38 o
   7  14   9       33.06       26.54     13.48 o
   8  14   9      265.48      241.93     29.73 o
   1  15   9     1502.74     1447.45     43.23 o
   2  15   9      303.43      313.53     21.30 o
   3  15   9     1384.92     1531.19     45.41 o
   4  15   9       26.77       26.81     14.34 o
   5  15   9      701.04      698.63     39.27 o
   6  15   9       12.66        8.72     11.83 o
   0  16   9     2451.04     2569.00     86.25 o
   1  16   9      147.34      147.95     18.51 o
   2  16   9        2.97        4.02     11.12 o
   3  16   9      361.26      328.21     28.95 o
   4  16   9       28.56       25.16     21.70 o
   5  16   9       21.34        1.35     15.74 o
   1  17   9        2.00       12.43     11.54 o
   0   0  10       33.68        1.57      4.64 o
   1   0  10     2710.72     2603.93     36.90 o
   2   0  10     3158.59     2847.06     39.20 o
   3   0  10      839.98      829.70     19.87 o
   4   0  10      951.53      984.35     16.50 o
   5   0  10      851.63      885.11     24.05 o
   6   0  10     2661.65     2530.63     45.29 o
   7   0  10      119.44       92.59     14.25 o
   8   0  10     1862.83     1607.48     53.78 o
   9   0  10      462.82      360.19     39.30 o
  10   0  10      390.83      398.90     34.46 o
  11   0  10      683.01      639.03    105.74 o
  12   0  10      883.54      971.99     89.31 o
  13   0  10      947.94      921.64     54.98 o
  14   0  10      236.36      280.66     53.32 o
   1   1  10      261.14      283.12      7.96 o
   2   1  10      580.80      585.84     13.84 o
   3   1  10      154.65      150.10      5.58 o
   4   1  10      150.38      184.42      7.23 o
   5   1  10      514.53      517.59     17.87 o
   6   1  10      187.52      188.38      9.00 o
   7   1  10        0.64       -0.82      3.55 o
   8   1  10      319.38      356.95     18.68 o
   9   1  10        9.47        8.18      5.55 o
  10   1  10     1994.27     2068.40     43.90 o
  11   1  10      364.60      319.94     23.81 o
  12   1  10      144.77      143.57     18.59 o
  13   1  10        0.01       13.08     11.57 o
  14   1  10      241.05      138.88     27.12 o
   0   2  10       21.88        9.99      3.78 o
   1   2  10       49.59       38.83      3.72 o
   2   2  10     1751.60     1699.83     25.29 o
   3   2  10      242.54      251.94      7.03 o
   4   2  10     3456.16     3365.93     34.27 o
   5   2  10       89.40       92.59      5.66 o
   6   2  10      337.26      330.15     11.35 o
   7   2  10      182.42      203.81     14.58 o
   8   2  10       61.80       74.72      9.38 o
   9   2  10      235.05      234.59     14.88 o
  10   2  10     1113.96     1232.84     29.90 o
  11   2  10      517.26      518.61     28.49 o
  12   2  10      181.25      178.11     20.52 o
  13   2  10        8.89       15.46     11.51 o
  14   2  10      338.11      372.05     60.02 o
   1   3  10       20.67       13.68      3.05 o
   2   3  10        0.57        6.52      2.65 o
   3   3  10      190.57      184.31      6.58 o
   4   3  10       59.01       87.36      6.23 o
   5   3  10       15.41       16.92      3.90 o
   6   3  10      191.82      198.79      8.23 o
   7   3  10      121.82      105.25      9.92 o
   8   3  10      147.51      138.52     10.48 o
   9   3  10        4.74       11.41      6.35 o
  10   3  10      498.15      517.75     28.18 o
  11   3  10       22.36       25.49     15.58 o
  12   3  10        2.64        1.65     14.81 o
  13   3  10      177.19      203.18     29.31 o
   0   4  10      347.12      293.89     18.21 o
   1   4  10       84.71       83.02      5.54 o
   2   4  10      487.84      488.66     10.25 o
   3   4  10      458.91      470.39      9.79 o
   4   4  10     3112.65     3046.99     34.81 o
   5   4  10      630.19      653.47     14.49 o
   6   4  10     1380.82     1272.16     23.70 o
   7   4  10       61.15       69.07      5.93 o
   8   4  10        3.70        5.92      4.43 o
   9   4  10        3.66        3.20      5.94 o
  10   4  10      915.66      904.47     40.07 o
  11   4  10       22.73       14.89      9.96 o
  12   4  10       52.19       32.44     14.17 o
  13   4  10       28.87       41.20     16.92 o
   1   5  10      532.25      545.83     14.66 o
   2   5  10        0.03       -1.09      2.75 o
   3   5  10       17.35       14.64      3.24 o
   4   5  10      208.83      209.02      6.86 o
   5   5  10      316.45      328.07     11.04 o
   6   5  10      970.22      944.87     32.68 o
   7   5  10       11.57       13.21      4.36 o
   8   5  10     1349.67     1222.55     34.65 o
   9   5  10      203.95      195.52     17.72 o
  10   5  10      349.07      386.45     34.05 o
  11   5  10       61.68       58.97     12.89 o
  12   5  10      466.61      469.10     62.11 o
  13   5  10        4.28        9.27     13.68 o
   0   6  10      369.41      292.01     17.33 o
   1   6  10       29.85       34.94      5.02 o
   2   6  10     1198.88     1133.99     19.50 o
   3   6  10     1716.49     1715.85     35.51 o
   4   6  10     4080.11     3955.92     35.82 o
   5   6  10     2032.04     1942.94     34.90 o
   6   6  10      736.24      736.98     19.99 o
   7   6  10      339.25      346.68     20.99 o
   8   6  10     1349.08     1453.75     30.71 o
   9   6  10      225.04      193.03     17.11 o
  10   6  10      784.29      808.50     43.60 o
  11   6  10      343.81      427.80     26.99 o
  12   6  10      447.44      382.76     41.61 o
  13   6  10       40.85       51.33     21.07 o
   1   7  10        7.25        7.28      4.15 o
   2   7  10      855.11      892.26     19.48 o
   3   7  10        2.44        5.75      4.01 o
   4   7  10        1.24       -0.19      2.97 o
   5   7  10        4.91        3.55      4.27 o
   6   7  10      123.67      141.03     10.36 o
   7   7  10     1159.99     1153.89     25.26 o
   8   7  10     1017.17      990.13     28.65 o
   9   7  10       17.87       31.18      9.68 o
  10   7  10      625.26      670.10     41.36 o
  11   7  10        9.39        8.83     14.78 o
  12   7  10      476.07      601.72     36.35 o
   0   8  10      831.81      902.82     26.77 o
   1   8  10       72.34       62.88      6.46 o
   2   8  10      224.41      195.35      9.49 o
   3   8  10      845.02      819.94     17.96 o
   4   8  10      918.08      903.54     20.02 o
   5   8  10       10.59       11.51      3.74 o
   6   8  10      327.90      273.29     15.17 o
   7   8  10      637.72      649.21     24.60 o
   8   8  10       13.22       16.13      6.66 o
   9   8  10        0.88        3.11      6.04 o
  10   8  10      490.12      416.39     25.06 o
  11   8  10       64.35       68.03     14.18 o
  12   8  10      139.96      131.98     23.83 o
   1   9  10       33.04       33.50      6.58 o
   2   9  10        0.04        1.94      4.82 o
   3   9  10       45.68       49.30      6.99 o
   4   9  10      122.09      122.33     11.42 o
   5   9  10       52.26       54.82      8.85 o
   6   9  10      104.20      100.17     11.15 o
   7   9  10       30.27       27.62      9.57 o
   8   9  10      190.86      173.52     19.78 o
   9   9  10        0.63        5.58      7.88 o
  10   9  10        0.03        0.59     11.33 o
  11   9  10        8.01       24.39     14.70 o
   0  10  10      253.69      237.37     27.78 o
   1  10  10        5.30       13.09      5.72 o
   2  10  10       71.54       70.66      8.97 o
   3  10  10       63.50       59.90      8.90 o
   4  10  10      900.79      861.02     25.86 o
   5  10  10       67.11       53.64     11.90 o
   6  10  10      728.88      723.70     23.98 o
   7  10  10        8.42       18.00      8.98 o
   8  10  10      171.36      177.98     16.77 o
   9  10  10        2.75        3.31      8.30 o
  10  10  10      103.54      111.13     19.55 o
  11  10  10      204.16      208.74     30.58 o
   1  11  10       57.01       47.49      8.39 o
   2  11  10       16.84       11.30      7.58 o
   3  11  10        0.63        7.19      6.20 o
   4  11  10        0.07        0.99      5.72 o
   5  11  10      128.38      138.30     16.94 o
   6  11  10        3.76       -2.37      7.26 o
   7  11  10       33.58       18.42      9.83 o
   8  11  10        0.20       -8.18      8.18 o
   9  11  10       98.89      101.54     16.86 o
  10  11  10     1177.15     1106.20     52.90 o
   0  12  10      779.55      788.59     33.70 o
   1  12  10       44.27       23.08      7.22 o
   2  12  10     1396.25     1367.97     34.21 o
   3  12  10        0.01        5.32      6.78 o
   4  12  10      802.17      845.43     30.65 o
   5  12  10       19.49       12.29      7.47 o
   6  12  10     1556.61     1597.98     47.90 o
   7  12  10      629.75      705.14     30.50 o
   8  12  10      462.17      461.47     27.35 o
   9  12  10       30.88       27.76     11.55 o
   1  13  10      136.61      151.68     19.20 o
   2  13  10       83.57       74.59     11.36 o
   3  13  10      166.07      177.36     28.14 o
   4  13  10      195.22      176.70     17.37 o
   5  13  10        5.40        5.41      9.87 o
   6  13  10      243.43      230.10     23.39 o
   7  13  10       13.63       14.41     10.37 o
   8  13  10      117.10      141.46     19.77 o
   0  14  10       13.76       40.80     16.40 o
   1  14  10       36.33       13.58      8.38 o
   2  14  10      248.96      281.84     19.32 o
   3  14  10        0.12        2.27      8.47 o
   4  14  10      368.74      367.14     24.39 o
   5  14  10      590.37      568.95     34.71 o
   6  14  10       79.66       62.24     15.69 o
   7  14  10       41.29       41.99     14.75 o
   1  15  10       14.37       19.06     10.61 o
   2  15  10       96.84      108.32     16.35 o
   3  15  10       60.24       73.76     14.73 o
   4  15  10        5.11        5.69      9.45 o
   5  15  10       55.89       43.40     14.57 o
   6  15  10      139.43      111.60     33.46 o
   0  16  10      206.84      184.63     57.25 o
   1  16  10       27.88        4.87     10.40 o
   2  16  10      301.27      373.02     30.89 o
   3  16  10       59.79       55.50     14.15 o
   4  16  10      157.66      131.35     26.75 o
   1   1  11     1920.67     1853.61     21.82 o
   2   1  11      622.54      623.73     11.06 o
   3   1  11       35.00       32.36      3.86 o
   4   1  11      334.00      333.68      9.74 o
   5   1  11     2151.58     2117.59     29.12 o
   6   1  11      812.23      817.83     17.42 o
   7   1  11     1089.90     1030.67     22.74 o
   8   1  11       15.16       16.66      6.58 o
   9   1  11       46.18       34.13      7.96 o
  10   1  11      167.63      134.25     13.86 o
  11   1  11      649.75      677.43     34.81 o
  12   1  11      212.24      159.12     20.79 o
  13   1  11        0.07        0.69     11.04 o
   0   2  11      107.02      129.05     17.79 o
   1   2  11        2.14        1.01      2.36 o
   2   2  11      163.42      153.02      6.24 o
   3   2  11       71.08       77.51      4.63 o
   4   2  11     1231.37     1168.85     18.31 o
   5   2  11       11.31        7.81      3.22 o
   6   2  11      193.84      224.21     10.25 o
   7   2  11       68.80       84.44     15.25 o
   8   2  11      120.95      112.87     13.02 o
   9   2  11      176.28      195.60     14.35 o
  10   2  11       41.72       43.50      9.48 o
  11   2  11      108.52      144.46     17.93 o
  12   2  11       27.52       13.61     10.81 o
  13   2  11      323.23      437.10     44.80 o
   1   3  11     4708.74     4639.72     40.95 o
   2   3  11      107.30      105.25      6.31 o
   3   3  11     2114.44     2079.80     22.94 o
   4   3  11      623.75      598.69     13.18 o
   5   3  11      486.11      454.30     12.15 o
   6   3  11       59.34       55.33      5.12 o
   7   3  11     1897.53     1874.02     36.66 o
   8   3  11      126.66      139.54     10.98 o
   9   3  11      497.69      531.56     25.02 o
  10   3  11     1127.82     1082.49     31.24 o
  11   3  11        3.24       11.70     10.23 o
  12   3  11       75.11       50.65     29.19 o
  13   3  11      670.68      773.18     58.37 o
   0   4  11      157.26      168.08     11.53 o
   1   4  11       39.32       33.79      4.39 o
   2   4  11      182.00      173.24      8.06 o
   3   4  11      428.96      438.45      9.87 o
   4   4  11       78.52       79.20      6.79 o
   5   4  11      836.64      795.39     17.92 o
   6   4  11       71.37       67.96      6.96 o
   7   4  11      356.16      371.67     17.61 o
   8   4  11       40.52       23.12      6.99 o
   9   4  11       24.92       32.27      8.74 o
  10   4  11       36.21       51.83     13.72 o
  11   4  11     1209.07     1285.18     42.18 o
  12   4  11      115.35      127.51     21.61 o
  13   4  11      434.34      507.43     38.85 o
   1   5  11      296.55      274.98      9.45 o
   2   5  11     1396.65     1346.56     20.04 o
   3   5  11      486.32      505.35     11.83 o
   4   5  11      874.74      831.76     15.50 o
   5   5  11      284.83      281.25     10.83 o
   6   5  11       77.08       56.08      8.68 o
   7   5  11      105.99      101.26      8.25 o
   8   5  11       89.85      100.01     12.41 o
   9   5  11     1148.86     1208.16     36.60 o
  10   5  11       68.52       81.76     16.42 o
  11   5  11      167.36      184.71     19.88 o
  12   5  11      350.67      329.88     51.97 o
  13   5  11       24.46       23.65     27.21 o
   0   6  11      544.62      547.87     22.80 o
   1   6  11      363.22      320.31     13.30 o
   2   6  11      268.10      276.84     11.78 o
   3   6  11        8.29        8.65      3.46 o
   4   6  11        0.88        2.39      2.80 o
   5   6  11      797.43      809.25     18.41 o
   6   6  11        7.49       -1.53      4.22 o
   7   6  11       79.46       57.13     13.56 o
   8   6  11       25.54       17.87      6.14 o
   9   6  11       81.20       92.27     13.55 o
  10   6  11        0.36        1.67     10.38 o
  11   6  11      225.81      286.69     27.05 o
  12   6  11      110.26      140.13     19.20 o
   1   7  11        6.01        4.84      4.04 o
   2   7  11       96.92       96.89      8.74 o
   3   7  11     4783.15     4686.07     54.10 o
   4   7  11     1844.43     1812.56     25.33 o
   5   7  11     1540.93     1496.92     27.29 o
   6   7  11        5.08        4.35      5.01 o
   7   7  11     1291.36     1246.48     26.87 o
   8   7  11       22.58       23.09      6.49 o
   9   7  11      546.47      589.70     33.26 o
  10   7  11       99.75      127.87     17.31 o
  11   7  11      389.21      377.53     32.80 o
  12   7  11       94.89       59.22     20.83 o
   0   8  11        3.28        5.55      5.64 o
   1   8  11       21.70       17.94      4.92 o
   2   8  11      254.04      215.36     11.59 o
   3   8  11     1160.81     1118.86     20.59 o
   4   8  11      398.59      367.84     11.52 o
   5   8  11        3.30       19.65      6.47 o
   6   8  11      642.22      641.61     29.18 o
   7   8  11       74.34       90.82     12.44 o
   8   8  11      333.08      321.40     19.04 o
   9   8  11      957.64      940.85     41.59 o
  10   8  11      147.38      144.10     20.15 o
  11   8  11       81.25       88.08     24.35 o
  12   8  11       13.47        9.61     18.60 o
   1   9  11      865.36      937.55     31.06 o
   2   9  11      261.96      232.51     13.51 o
   3   9  11      688.49      634.05     22.50 o
   4   9  11      695.50      672.74     20.17 o
   5   9  11     1766.16     1758.41     37.69 o
   6   9  11      147.65      156.16     13.33 o
   7   9  11     1473.57     1455.77     38.96 o
   8   9  11      201.27      189.21     18.09 o
   9   9  11      161.99      171.03     19.00 o
  10   9  11        7.26        9.94     11.34 o
  11   9  11      464.11      461.24     42.04 o
   0  10  11       70.85       91.76     18.59 o
   1  10  11       88.03       83.77      9.55 o
   2  10  11      295.22      253.07     14.53 o
   3  10  11      214.37      218.54     14.89 o
   4  10  11       85.69       99.65     11.74 o
   5  10  11       57.96       56.54      9.78 o
   6  10  11       71.13       79.73     11.39 o
   7  10  11      535.87      568.63     26.12 o
   8  10  11        3.68       -4.45      7.33 o
   9  10  11      276.91      277.27     20.14 o
  10  10  11      219.31      202.16     24.24 o
   1  11  11      269.89      259.64     23.72 o
   2  11  11        1.65        6.98      6.07 o
   3  11  11       20.62        8.93      6.77 o
   4  11  11      139.98      118.70     14.11 o
   5  11  11      275.46      290.19     18.40 o
   6  11  11       16.98       21.24      9.20 o
   7  11  11       24.11       14.18      9.62 o
   8  11  11      187.26      198.80     18.76 o
   9  11  11       29.38       18.27     10.38 o
  10  11  11       12.98       14.40     10.08 o
   0  12  11      487.97      476.95     28.48 o
   1  12  11      176.37      143.75     12.64 o
   2  12  11        0.01        0.31      6.60 o
   3  12  11        0.15        2.42      6.91 o
   4  12  11       12.08       16.46      8.16 o
   5  12  11       70.40       56.70     11.44 o
   6  12  11       79.76       68.02      7.80 o
   7  12  11       43.00       46.40     12.43 o
   8  12  11        2.57        4.27      9.70 o
   9  12  11        0.02       -1.30      9.33 o
   1  13  11      112.86      116.61     13.15 o
   2  13  11      193.47      246.65     18.05 o
   3  13  11      531.42      485.40     26.42 o
   4  13  11       13.41        7.41      8.85 o
   5  13  11      199.23      217.39     27.62 o
   6  13  11       11.05        7.43     10.81 o
   7  13  11       14.59       15.64     10.50 o
   8  13  11       14.95        8.05     10.28 o
   0  14  11       44.21       22.16     13.90 o
   1  14  11      357.30      385.95     22.29 o
   2  14  11       55.63       53.36     12.49 o
   3  14  11      167.73      162.00     17.90 o
   4  14  11      196.22      152.89     17.95 o
   5  14  11       15.42       10.78     18.19 o
   6  14  11       41.29       32.01     13.82 o
   7  14  11       33.89       33.08     17.33 o
   1  15  11       82.14       87.63     15.05 o
   2  15  11      419.50      409.70     33.76 o
   3  15  11      949.58      908.55     35.64 o
   4  15  11      182.19      190.80     20.44 o
   5  15  11      634.02      628.19     49.98 o
   0  16  11      138.64      101.98     24.09 o
   1  16  11      119.75       78.59     15.64 o
   2  16  11       78.75       63.79     14.96 o
   0   0  12     4422.58     4430.83     88.89 o
   1   0  12      309.87      334.76     13.41 o
   2   0  12     1834.19     1722.55     30.52 o
   3   0  12      561.23      500.37     18.21 o
   4   0  12     1484.85     1400.42     22.03 o
   5   0  12     2839.44     2827.42     50.52 o
   6   0  12      182.60      180.12     18.27 o
   7   0  12       95.53       90.69     14.33 o
   8   0  12      354.29      387.04     34.38 o
   9   0  12        5.73        0.28      9.35 o
  10   0  12      121.21      143.44     18.33 o
  11   0  12     1171.49     1216.57     58.90 o
  12   0  12     1415.70     1550.03    147.99 o
  13   0  12       52.64       76.18     24.69 o
   1   1  12      697.29      676.90     12.94 o
   2   1  12      387.86      389.03     10.07 o
   3   1  12      499.71      471.30      9.86 o
   4   1  12      555.85      563.04      9.90 o
   5   1  12      347.18      315.23     15.99 o
   6   1  12      153.15      145.50      9.09 o
   7   1  12      706.21      680.59     23.26 o
   8   1  12      213.51      237.36     23.59 o
   9   1  12       79.60       71.92     13.73 o
  10   1  12      463.13      467.34     35.20 o
  11   1  12      213.29      221.78     21.81 o
  12   1  12      244.40      230.42     23.30 o
  13   1  12      203.94      188.35     22.65 o
   0   2  12      446.37      530.74     18.17 o
   1   2  12      222.10      234.32      8.77 o
   2   2  12      498.47      438.11     10.56 o
   3   2  12       38.14       34.17      3.88 o
   4   2  12      656.90      630.00     10.26 o
   5   2  12      514.12      515.61     12.21 o
   6   2  12      385.87      403.86     14.32 o
   7   2  12        4.46        9.22      5.21 o
   8   2  12       23.24       11.43      6.15 o
   9   2  12       46.05       40.77      8.59 o
  10   2  12      393.16      419.72     24.71 o
  11   2  12       33.35       27.51     11.73 o
  12   2  12      140.80      135.74     27.98 o
  13   2  12       25.19       57.76     18.32 o
   1   3  12       99.81      107.24      6.39 o
   2   3  12      385.82      378.59     10.23 o
   3   3  12      419.96      441.74     10.21 o
   4   3  12      378.36      367.78     10.89 o
   5   3  12      325.82      316.82     10.47 o
   6   3  12        4.94       14.67      4.17 o
   7   3  12      278.06      266.48     19.12 o
   8   3  12        3.67        4.96      5.57 o
   9   3  12       11.62       17.17      8.57 o
  10   3  12        0.21       14.18      9.24 o
  11   3  12       20.40       22.56     11.58 o
  12   3  12      150.42      161.59     24.21 o
  13   3  12       29.96       20.95     18.82 o
   0   4  12      270.63      256.37     14.27 o
   1   4  12      155.90      161.71      7.52 o
   2   4  12       10.55       16.02      3.58 o
   3   4  12        5.31        5.99      3.43 o
   4   4  12      623.71      621.31     12.67 o
   5   4  12      468.10      444.69     12.90 o
   6   4  12       85.42      103.76     13.65 o
   7   4  12        0.86        3.95      5.71 o
   8   4  12       12.06        9.58      6.35 o
   9   4  12        7.44       11.91      8.11 o
  10   4  12      651.08      631.16     35.39 o
  11   4  12       70.40       56.08     15.97 o
  12   4  12      244.73      215.93     26.64 o
   1   5  12     1148.23     1118.41     19.56 o
   2   5  12     1910.58     1900.91     25.26 o
   3   5  12     1677.49     1654.98     23.06 o
   4   5  12      931.60      915.55     13.92 o
   5   5  12      276.57      298.01     11.48 o
   6   5  12      376.09      357.74     18.47 o
   7   5  12      189.99      198.81     12.25 o
   8   5  12      587.17      607.90     20.62 o
   9   5  12      233.75      257.42     29.89 o
  10   5  12       81.09       83.41     22.38 o
  11   5  12        3.89       19.23     13.26 o
  12   5  12       46.44       72.23     19.56 o
   0   6  12      704.79      679.76     26.54 o
   1   6  12     1247.04     1207.62     25.20 o
   2   6  12     2961.61     2893.56     37.62 o
   3   6  12      805.26      752.98     15.36 o
   4   6  12      812.67      814.48     13.63 o
   5   6  12       33.96       29.90      6.03 o
   6   6  12      595.53      590.62     17.99 o
   7   6  12      147.80      161.58     11.01 o
   8   6  12      403.06      402.40     16.25 o
   9   6  12      132.02      111.20     19.09 o
  10   6  12      391.86      402.50     30.67 o
  11   6  12       12.99       -5.03     11.88 o
  12   6  12      248.95      258.08     25.12 o
   1   7  12      191.76      188.09     11.76 o
   2   7  12        3.62       10.18      4.62 o
   3   7  12       97.07       97.68      7.57 o
   4   7  12      114.70      111.89      7.89 o
   5   7  12      513.21      492.86     18.38 o
   6   7  12       12.49        5.65      5.37 o
   7   7  12        0.46        9.77      6.20 o
   8   7  12       70.30       76.99      9.60 o
   9   7  12      387.62      429.95     25.14 o
  10   7  12      243.19      293.65     34.54 o
  11   7  12       24.31       30.24     14.77 o
  12   7  12      313.18      314.02     52.36 o
   0   8  12     1242.51     1219.98     39.13 o
   1   8  12       92.61       86.83      9.04 o
   2   8  12      136.30      113.09      9.47 o
   3   8  12      112.40      112.31      8.96 o
   4   8  12      713.00      728.30     16.77 o
   5   8  12      383.18      453.52     19.73 o
   6   8  12       88.85       94.34     10.75 o
   7   8  12       10.27       15.03      6.65 o
   8   8  12        0.36       -0.89      6.76 o
   9   8  12        2.68        8.86      7.40 o
  10   8  12       34.75       41.89     14.56 o
  11   8  12      116.96      119.65     26.33 o
   1   9  12       46.56       29.13      6.54 o
   2   9  12      432.37      409.61     14.79 o
   3   9  12       54.44       55.80      7.17 o
   4   9  12      126.99      116.22      9.04 o
   5   9  12        4.91        4.15      4.30 o
   6   9  12      173.79      171.15     14.08 o
   7   9  12      235.10      193.76     19.91 o
   8   9  12        0.01        2.32      7.59 o
   9   9  12       25.07       29.46      9.74 o
  10   9  12        2.49       12.27     14.96 o
  11   9  12       13.58        3.62     26.04 o
   0  10  12      256.62      307.97     23.01 o
   1  10  12      320.18      262.66     15.19 o
   2  10  12      750.92      678.27     21.67 o
   3  10  12       13.97        7.07      6.19 o
   4  10  12      308.27      326.41     18.59 o
   5  10  12        0.02        2.48      4.75 o
   6  10  12        3.55        3.42      6.91 o
   7  10  12        1.18        4.94      7.75 o
   8  10  12       79.25       40.96     10.81 o
   9  10  12      115.28      122.15     14.99 o
  10  10  12      102.04       70.32     17.83 o
   1  11  12      366.24      325.78     17.28 o
   2  11  12        9.20        9.16      6.72 o
   3  11  12     1054.87     1066.91     37.35 o
   4  11  12      629.78      624.66     27.31 o
   5  11  12      343.20      354.66     15.17 o
   6  11  12        2.35       13.39      8.92 o
   7  11  12       27.56       17.53      9.96 o
   8  11  12       57.27       31.64     10.94 o
   9  11  12      152.39      153.41     16.81 o
   0  12  12     1301.76     1361.22     60.35 o
   1  12  12       67.95      100.57     11.33 o
   2  12  12      263.02      286.98     18.51 o
   3  12  12       16.62        6.99      8.19 o
   4  12  12      698.27      717.80     30.12 o
   5  12  12       84.37       70.59     17.92 o
   6  12  12      678.74      772.03     44.79 o
   7  12  12       83.78       85.91     16.72 o
   8  12  12      376.42      373.55     24.78 o
   1  13  12       73.97       80.17     25.74 o
   2  13  12        0.31        3.66      7.54 o
   3  13  12       39.01       45.49     11.87 o
   4  13  12       62.23       32.90     10.96 o
   5  13  12        0.30       -3.00      8.51 o
   6  13  12       26.05       15.79     12.33 o
   7  13  12      269.07      294.29     23.65 o
   0  14  12       46.22       29.00     15.90 o
   1  14  12      117.18      120.61     14.79 o
   2  14  12      541.51      623.39     27.01 o
   3  14  12      124.67      121.64     16.62 o
   4  14  12       74.97       80.79     14.62 o
   5  14  12       22.82       10.01     11.59 o
   6  14  12       28.25       21.46      6.76 o
   1  15  12        3.96        4.17      8.98 o
   2  15  12      107.64       96.80     16.24 o
   3  15  12        0.74       -2.86      9.58 o
   4  15  12      155.44      172.94     23.53 o
   1   1  13      277.49      320.50      9.81 o
   2   1  13      125.59      129.49      6.98 o
   3   1  13      403.79      389.38     10.43 o
   4   1  13       10.32        8.86      2.82 o
   5   1  13       82.34       74.45      5.38 o
   6   1  13       16.19        9.87      4.36 o
   7   1  13      101.13       92.82     10.55 o
   8   1  13      185.98      183.16     16.41 o
   9   1  13       67.44       65.73     11.61 o
  10   1  13       78.70       52.59     12.30 o
  11   1  13      292.57      257.86     23.69 o
  12   1  13       88.98       71.85     17.93 o
   0   2  13        4.25       -3.80      3.80 o
   1   2  13      217.78      220.16      9.00 o
   2   2  13     2034.61     2017.07     24.76 o
   3   2  13        1.09        3.80      3.03 o
   4   2  13      706.34      684.62     15.09 o
   5   2  13      651.32      643.06     14.01 o
   6   2  13      135.18      144.33     10.04 o
   7   2  13      192.61      178.33     13.58 o
   8   2  13      190.16      161.53     13.65 o
   9   2  13      532.78      552.67     26.03 o
  10   2  13      447.12      468.21     26.90 o
  11   2  13     1179.31     1148.23     49.03 o
  12   2  13      986.08     1075.80     50.15 o
   1   3  13      264.76      268.53     10.20 o
   2   3  13      486.09      494.29     15.32 o
   3   3  13     3293.32     3222.81     35.17 o
   4   3  13     1181.11     1209.71     15.70 o
   5   3  13     1619.10     1625.31     24.00 o
   6   3  13      759.82      788.61     16.00 o
   7   3  13       28.07       20.26      6.78 o
   8   3  13      166.84      167.33     14.07 o
   9   3  13       96.10       47.43     17.39 o
  10   3  13      347.52      340.69     23.87 o
  11   3  13      607.78      653.37     38.35 o
  12   3  13        0.90        2.60     12.95 o
   0   4  13      704.63      682.68     21.99 o
   1   4  13      703.51      672.54     14.40 o
   2   4  13       83.11       57.38      5.37 o
   3   4  13      738.92      718.35     14.11 o
   4   4  13     1005.20      971.36     14.87 o
   5   4  13     3499.76     3452.85     41.16 o
   6   4  13      526.25      525.19     15.20 o
   7   4  13      426.01      436.12     26.95 o
   8   4  13      180.45      188.72     17.09 o
   9   4  13      914.95      983.42     34.92 o
  10   4  13      562.88      606.47     30.21 o
  11   4  13        1.20        6.74     12.38 o
  12   4  13      148.16      153.94     27.55 o
   1   5  13       14.28       20.85      4.32 o
   2   5  13      747.70      735.06     14.72 o
   3   5  13      190.54      197.26      8.85 o
   4   5  13     1154.50     1149.46     19.46 o
   5   5  13      427.20      437.76     13.76 o
   6   5  13        6.87        5.71      4.50 o
   7   5  13       21.56       16.71      5.42 o
   8   5  13       22.71       18.92      7.01 o
   9   5  13       31.63       35.74      9.23 o
  10   5  13       62.31       82.28     17.42 o
  11   5  13       64.18       88.32     18.46 o
  12   5  13       18.19       34.61     18.65 o
   0   6  13      146.90      181.57     28.68 o
   1   6  13      228.92      227.61     11.31 o
   2   6  13     1105.01     1046.87     20.44 o
   3   6  13      169.18      178.09      9.38 o
   4   6  13        0.66        2.45      3.66 o
   5   6  13      236.52      220.66     12.50 o
   6   6  13       42.46       33.40      6.75 o
   7   6  13       51.40       49.63      7.18 o
   8   6  13        2.71        7.36      4.93 o
   9   6  13        8.25       22.14     12.04 o
  10   6  13      189.74      169.55     36.39 o
  11   6  13       57.19       74.42     17.76 o
   1   7  13      292.01      263.29     13.94 o
   2   7  13     1349.86     1286.45     24.64 o
   3   7  13      130.34      133.30      8.80 o
   4   7  13       24.61       16.57      4.53 o
   5   7  13      117.21      129.88     12.04 o
   6   7  13       91.13       91.87      9.67 o
   7   7  13      183.56      181.49     12.57 o
   8   7  13      205.85      206.39     14.90 o
   9   7  13      119.27      117.10     25.57 o
  10   7  13       14.50        1.71     15.38 o
  11   7  13       32.90       49.07     20.55 o
   0   8  13     1280.83     1221.41     39.18 o
   1   8  13        0.28        7.38      4.96 o
   2   8  13     1134.73     1087.59     25.95 o
   3   8  13      233.12      235.24     10.81 o
   4   8  13     1063.77     1084.08     20.98 o
   5   8  13        5.46       11.21      6.07 o
   6   8  13      103.05       85.29     12.09 o
   7   8  13      711.84      739.90     24.65 o
   8   8  13       65.56       53.47     10.77 o
   9   8  13      337.40      328.55     18.14 o
  10   8  13      117.62      135.91     26.43 o
  11   8  13       14.10       63.30     35.54 o
   1   9  13      180.14      187.95     11.42 o
   2   9  13      210.67      196.77     11.62 o
   3   9  13      587.26      565.55     15.53 o
   4   9  13      526.03      513.04     16.17 o
   5   9  13      635.20      598.59     23.59 o
   6   9  13       94.61       59.32     10.24 o
   7   9  13      194.77      228.97     31.20 o
   8   9  13      184.29      203.59     17.30 o
   9   9  13      425.98      463.87     34.93 o
  10   9  13       23.25       15.79     13.18 o
   0  10  13      672.85      652.82     31.50 o
   1  10  13       38.22       32.56      7.87 o
   2  10  13      126.29      116.53     11.79 o
   3  10  13      189.21      162.15     15.27 o
   4  10  13      509.57      500.19     18.16 o
   5  10  13      450.66      452.65     20.55 o
   6  10  13      440.98      429.42     21.42 o
   7  10  13      245.50      248.79     33.18 o
   8  10  13        7.83        9.45      9.23 o
   9  10  13       24.12       15.16      9.70 o
   1  11  13      345.54      340.59     17.96 o
   2  11  13        7.19        3.25      6.58 o
   3  11  13      292.33      281.94     21.84 o
   4  11  13        0.32       -5.35      7.43 o
   5  11  13        0.23        8.98      5.29 o
   6  11  13      185.95      188.57     18.89 o
   7  11  13       18.12       12.09      9.55 o
   8  11  13       15.23       13.25     10.11 o
   0  12  13        0.03       10.80      9.72 o
   1  12  13       31.55       29.29      8.70 o
   2  12  13       44.85       37.49      9.73 o
   3  12  13      176.56      162.50     17.27 o
   4  12  13      225.50      200.75     23.37 o
   5  12  13      121.56      127.01     11.25 o
   6  12  13       35.76       45.19     12.30 o
   7  12  13      292.20      316.11     23.44 o
   1  13  13      109.22       98.42     13.24 o
   2  13  13       98.30       99.91     13.20 o
   3  13  13      231.09      274.08     28.96 o
   4  13  13      211.46      230.93     20.78 o
   5  13  13       14.72       21.31      7.69 o
   6  13  13       43.78       52.93     15.17 o
   0  14  13      153.00      124.94     19.55 o
   1  14  13        0.13        4.36      8.56 o
   2  14  13      997.94     1084.76     39.07 o
   3  14  13       15.05       16.77     10.90 o
   4  14  13      574.75      599.30     31.41 o
   5  14  13       83.83       65.92     29.26 o
   1  15  13       79.07       72.59     13.50 o
   2  15  13        0.77        4.62     11.03 o
   0   0  14     1544.01     1575.60     48.97 o
   1   0  14       11.98        8.21      4.83 o
   2   0  14      291.65      307.81     14.10 o
   3   0  14       27.39       23.97      5.83 o
   4   0  14     1092.31     1091.07     24.11 o
   5   0  14      103.70      104.27     12.26 o
   6   0  14      952.19      940.21     50.18 o
   7   0  14       52.54       74.12     12.69 o
   8   0  14        0.33        3.10     10.35 o
   9   0  14      302.83      270.77     34.83 o
  10   0  14        4.65        6.90     12.23 o
  11   0  14      225.91      266.84     35.47 o
  12   0  14      123.83      124.22     27.30 o
   1   1  14      562.37      503.74     13.25 o
   2   1  14      237.50      227.04      8.98 o
   3   1  14     1514.08     1471.97     20.89 o
   4   1  14       10.67       10.22      3.33 o
   5   1  14      951.07      954.27     15.38 o
   6   1  14       38.94       33.09      6.07 o
   7   1  14      687.64      710.51     26.67 o
   8   1  14        2.87        6.09      7.79 o
   9   1  14      554.65      585.00     27.98 o
  10   1  14       20.78       25.14     11.18 o
  11   1  14      327.06      331.61     26.83 o
  12   1  14      267.72      336.46     33.90 o
   0   2  14        1.65        4.65      5.09 o
   1   2  14      377.49      398.63     11.99 o
   2   2  14       24.24       15.75      3.76 o
   3   2  14      285.20      282.72      9.58 o
   4   2  14      169.61      171.96      6.62 o
   5   2  14       72.62       68.55      6.11 o
   6   2  14        3.68        4.30      4.76 o
   7   2  14      197.26      218.34     15.39 o
   8   2  14      298.84      309.99     20.95 o
   9   2  14      129.92      102.27     14.42 o
  10   2  14       42.46       15.77     11.13 o
  11   2  14      319.61      333.19     31.65 o
  12   2  14        6.43        8.08     15.08 o
   1   3  14        2.11       -2.07      2.89 o
   2   3  14      262.68      265.17      9.69 o
   3   3  14      271.21      277.08     10.20 o
   4   3  14       73.38       74.28      4.64 o
   5   3  14     1153.71     1186.15     20.72 o
   6   3  14      717.19      719.65     15.53 o
   7   3  14      164.30      133.88     12.92 o
   8   3  14        5.47        6.30      6.68 o
   9   3  14      259.58      256.82     20.23 o
  10   3  14       78.53       77.64     17.07 o
  11   3  14      187.48      201.73     21.08 o
  12   3  14       54.08       48.63     20.98 o
   0   4  14       64.10       72.69     14.76 o
   1   4  14        8.24        6.46      3.52 o
   2   4  14        2.76       -0.61      3.19 o
   3   4  14       22.47       14.53      3.94 o
   4   4  14       25.66       19.78      3.38 o
   5   4  14      435.03      419.79     13.92 o
   6   4  14       45.16       44.37      7.77 o
   7   4  14        9.99        8.04      6.70 o
   8   4  14        4.42       10.22      7.07 o
   9   4  14      328.76      308.12     26.56 o
  10   4  14      103.65      138.69     19.97 o
  11   4  14      346.38      365.90     31.87 o
   1   5  14      514.84      479.51     15.00 o
   2   5  14      272.33      268.69     10.77 o
   3   5  14     2570.92     2578.28     30.54 o
   4   5  14      447.12      468.34     15.58 o
   5   5  14      644.72      661.36     16.91 o
   6   5  14        8.96        6.66      4.77 o
   7   5  14      195.08      196.19     11.05 o
   8   5  14       50.46       56.14     10.22 o
   9   5  14       75.92       71.25     12.04 o
  10   5  14      534.26      543.64     35.73 o
  11   5  14      414.39      361.65     31.88 o
   0   6  14       21.09       12.83      6.23 o
   1   6  14        1.75        2.84      4.04 o
   2   6  14      601.53      611.92     21.34 o
   3   6  14       85.93       91.52      7.60 o
   4   6  14     1080.00     1081.88     19.98 o
   5   6  14        1.58        6.16      4.82 o
   6   6  14       81.32       75.83      9.75 o
   7   6  14       12.81       12.70      5.76 o
   8   6  14        3.35        2.03      7.68 o
   9   6  14      788.29      793.81     34.02 o
  10   6  14      395.62      353.58     33.74 o
  11   6  14      121.52      139.83     25.44 o
   1   7  14      274.77      291.94     21.19 o
   2   7  14       11.02       11.12      4.94 o
   3   7  14      239.05      232.89     11.20 o
   4   7  14      135.77      147.63     11.45 o
   5   7  14     2038.36     2073.68     41.66 o
   6   7  14       16.40       17.85      6.44 o
   7   7  14      342.43      366.73     23.34 o
   8   7  14        0.80        9.81      6.80 o
   9   7  14      599.07      641.32     36.42 o
  10   7  14       41.84       54.66     20.96 o
   0   8  14      331.41      325.97     23.01 o
   1   8  14      151.68      146.81     10.66 o
   2   8  14       43.70       37.00      6.43 o
   3   8  14      320.94      306.56     13.44 o
   4   8  14      144.22      136.44     11.08 o
   5   8  14        1.26        5.41      5.79 o
   6   8  14      191.48      204.88     14.02 o
   7   8  14       69.27       55.59      9.81 o
   8   8  14      126.77      114.94     13.15 o
   9   8  14       82.38       97.02     18.25 o
  10   8  14       13.34       -1.66     16.60 o
   1   9  14        1.79        2.93      4.69 o
   2   9  14       50.93       38.24      8.52 o
   3   9  14        1.07        0.93      4.21 o
   4   9  14      573.32      600.71     39.18 o
   5   9  14       82.85      122.80     13.14 o
   6   9  14      408.97      435.63     21.32 o
   7   9  14      434.06      474.09     24.55 o
   8   9  14       50.23       39.85     14.02 o
   9   9  14       83.89      123.49     13.90 o
   0  10  14      146.10      112.65     23.22 o
   1  10  14      287.81      296.13     17.06 o
   2  10  14      114.87      144.40     12.88 o
   3  10  14        4.18       10.98      6.11 o
   4  10  14       80.65       82.38      9.79 o
   5  10  14        3.43        4.38      7.40 o
   6  10  14       39.04       37.47     10.21 o
   7  10  14        1.05        6.60      8.49 o
   8  10  14        3.84       14.43     12.24 o
   9  10  14       75.16       66.06     17.99 o
   1  11  14      179.15      211.78     15.47 o
   2  11  14        7.29        6.30      6.93 o
   3  11  14      648.60      669.12     29.60 o
   4  11  14      140.60      143.96     12.35 o
   5  11  14      762.16      747.98     35.29 o
   6  11  14        8.36        0.68      8.59 o
   7  11  14      174.16      180.35     28.39 o
   8  11  14      213.65      181.22     23.29 o
   0  12  14        0.86       11.62     11.01 o
   1  12  14       16.46        9.47      7.23 o
   2  12  14       14.98       11.74      8.48 o
   3  12  14       40.55       54.21     12.29 o
   4  12  14      261.92      280.92     28.89 o
   5  12  14        0.43       -0.15      5.67 o
   6  12  14       19.58       13.78     12.22 o
   7  12  14       42.37       46.25     16.30 o
   1  13  14      167.57      138.08     15.09 o
   2  13  14      287.70      322.91     21.41 o
   3  13  14      458.93      466.30     27.78 o
   4  13  14        0.08       20.86     10.43 o
   5  13  14      322.66      316.67     15.96 o
   0  14  14       82.70       86.89     21.77 o
   1  14  14       68.96       63.61     12.86 o
   2  14  14      144.07      120.82     21.61 o
   3  14  14      290.00      287.69     24.20 o
   1   1  15      116.55      117.18     10.34 o
   2   1  15      155.30      136.19      7.77 o
   3   1  15      449.83      467.88     12.35 o
   4   1  15      391.43      420.07     14.44 o
   5   1  15      103.13      102.36      6.69 o
   6   1  15       83.72       84.51     10.19 o
   7   1  15        0.01       -0.88      5.85 o
   8   1  15      263.64      265.31     29.90 o
   9   1  15       43.72       59.97     12.85 o
  10   1  15      217.42      246.96     28.82 o
  11   1  15       45.77        7.10     14.29 o
   0   2  15     1141.69     1131.65     30.00 o
   1   2  15      131.34      117.97      8.18 o
   2   2  15     1977.70     1874.09     25.24 o
   3   2  15        3.11        6.22      3.49 o
   4   2  15      117.12      111.75     10.38 o
   5   2  15      517.44      484.99     13.55 o
   6   2  15     2061.83     2067.48     35.45 o
   7   2  15       29.12       23.37      7.84 o
   8   2  15      195.51      234.19     19.43 o
   9   2  15       12.18       12.42      9.07 o
  10   2  15        1.86        9.44     12.12 o
  11   2  15       58.72       67.46     23.31 o
   1   3  15        0.77        6.42      3.81 o
   2   3  15        0.26        2.31      3.36 o
   3   3  15       70.85       61.10      6.14 o
   4   3  15       32.71       27.15      4.78 o
   5   3  15       90.30       89.63      7.33 o
   6   3  15       32.49       45.05      5.51 o
   7   3  15       35.46       32.09      8.21 o
   8   3  15        0.09        8.82     10.16 o
   9   3  15       22.44       33.10     10.90 o
  10   3  15      251.53      283.41     27.74 o
  11   3  15      254.53      288.75     25.13 o
   0   4  15      936.90      925.11     27.48 o
   1   4  15       66.04       61.03      6.57 o
   2   4  15      533.60      535.05     13.48 o
   3   4  15      466.61      447.41     12.94 o
   4   4  15     2173.68     2173.57     26.97 o
   5   4  15        1.87       -1.24      3.88 o
   6   4  15      284.95      290.03     16.69 o
   7   4  15       65.69       61.80     11.37 o
   8   4  15     1068.94     1120.05     32.27 o
   9   4  15        4.08       10.56     10.81 o
  10   4  15      461.47      521.73     30.20 o
  11   4  15      295.09      320.59     36.65 o
   1   5  15       53.92       44.04      6.12 o
   2   5  15      252.10      246.86     11.29 o
   3   5  15        9.63        7.54      4.04 o
   4   5  15      355.50      381.86     11.52 o
   5   5  15      373.88      361.36     13.20 o
   6   5  15      572.13      553.97     28.22 o
   7   5  15       89.58       79.21     10.28 o
   8   5  15       22.71       13.43      8.22 o
   9   5  15       22.77       24.35     11.77 o
  10   5  15       92.84       70.53     19.35 o
  11   5  15      185.59      172.04     29.78 o
   0   6  15        0.04        0.20      5.96 o
   1   6  15       35.11       26.72      5.39 o
   2   6  15        2.00        7.11      4.33 o
   3   6  15     1046.99     1031.26     20.10 o
   4   6  15      949.17     1001.04     18.70 o
   5   6  15        6.77        0.80      5.16 o
   6   6  15        1.45        0.42      5.48 o
   7   6  15       40.42       27.51      7.19 o
   8   6  15        5.53       13.91      8.33 o
   9   6  15       25.15       22.77     12.93 o
  10   6  15      192.68      229.44     56.56 o
   1   7  15      310.48      299.07     13.06 o
   2   7  15      112.59      111.69      8.75 o
   3   7  15      233.93      251.49     13.25 o
   4   7  15      276.35      275.06     11.38 o
   5   7  15      182.01      188.04     15.81 o
   6   7  15       46.62       36.04     12.16 o
   7   7  15       14.34        7.69      6.20 o
   8   7  15       36.93       61.01     13.06 o
   9   7  15        6.17       23.93     13.27 o
  10   7  15      122.99      126.18     39.58 o
   0   8  15      435.75      492.14     22.95 o
   1   8  15      255.57      262.97     13.75 o
   2   8  15      276.57      292.66     14.10 o
   3   8  15      142.16      130.85      9.87 o
   4   8  15     1617.16     1652.63     27.55 o
   5   8  15        3.66        8.60      6.28 o
   6   8  15        9.54       12.68      6.74 o
   7   8  15       52.88       45.28     11.66 o
   8   8  15      155.07      197.50     16.07 o
   9   8  15       25.65       19.24     12.67 o
   1   9  15       62.90       34.04      6.59 o
   2   9  15      129.75      129.68     11.59 o
   3   9  15       49.53       23.67      6.08 o
   4   9  15       16.32       11.21      6.11 o
   5   9  15      239.85      242.80     17.75 o
   6   9  15       45.71       31.59     12.08 o
   7   9  15      416.76      407.30     36.31 o
   8   9  15      883.42      967.20     36.04 o
   0  10  15     1053.37     1010.00     34.35 o
   1  10  15        0.00        6.18      6.08 o
   2  10  15      402.92      408.59     23.81 o
   3  10  15        0.22        4.12      6.22 o
   4  10  15      173.97      180.03     13.07 o
   5  10  15        0.34       -0.15      7.66 o
   6  10  15     1387.74     1330.99     36.37 o
   7  10  15      453.58      452.16     25.91 o
   8  10  15      124.47      104.31     15.97 o
   1  11  15       28.70       27.16      8.62 o
   2  11  15        6.64       13.12      7.93 o
   3  11  15        6.30       -2.01      7.86 o
   4  11  15      149.19      141.94     12.28 o
   5  11  15       65.98       48.82     12.38 o
   6  11  15      167.81      171.11     16.25 o
   7  11  15      351.41      301.74     22.85 o
   0  12  15       59.15      108.79     30.28 o
   1  12  15       47.63       39.71     14.19 o
   2  12  15      199.39      219.48     18.78 o
   3  12  15       20.82       18.94      8.01 o
   4  12  15       21.19       11.53      7.28 o
   5  12  15       25.32       34.60     11.26 o
   1  13  15       43.73       36.00     10.02 o
   2  13  15      614.66      645.92     32.47 o
   3  13  15       47.05       67.26     14.09 o
   4  13  15      103.99      106.27     15.40 o
   0   0  16     1331.41     1376.39     48.33 o
   1   0  16     1050.23     1062.28     29.72 o
   2   0  16       34.14       24.70      6.51 o
   3   0  16     1076.07     1099.95     26.90 o
   4   0  16       22.44       26.81      6.42 o
   5   0  16       89.44       79.26     11.80 o
   6   0  16       89.77       89.08     12.87 o
   7   0  16      178.03      182.35     19.58 o
   8   0  16      346.03      363.29     39.58 o
   9   0  16      340.11      382.54     35.89 o
  10   0  16        8.49        7.90     14.26 o
  11   0  16      107.91      141.84     40.26 o
   1   1  16      353.75      358.36     13.06 o
   2   1  16      119.84      106.76      7.29 o
   3   1  16     1548.43     1579.51     23.19 o
   4   1  16       25.77       30.62      4.78 o
   5   1  16      537.14      548.15     13.92 o
   6   1  16      153.47      154.01     11.08 o
   7   1  16      222.59      240.30     17.26 o
   8   1  16        9.64       15.73     11.73 o
   9   1  16      101.42      113.58     16.50 o
  10   1  16       36.49       26.31     19.73 o
  11   1  16      531.18      655.18     51.81 o
   0   2  16       61.32       60.27      9.26 o
   1   2  16      125.69      117.54      8.59 o
   2   2  16        2.80        5.94      3.70 o
   3   2  16        3.45        2.85      3.75 o
   4   2  16      145.58      154.89      9.29 o
   5   2  16      700.26      734.58     16.70 o
   6   2  16      680.90      680.26     26.86 o
   7   2  16       20.67       24.44      8.59 o
   8   2  16       23.03       25.82     10.61 o
   9   2  16       48.61       42.43     12.27 o
  10   2  16        2.86       19.11     13.72 o
   1   3  16       83.72       77.41      9.37 o
   2   3  16      104.13       99.35      7.33 o
   3   3  16      108.12      102.81      8.81 o
   4   3  16      543.04      549.06     14.34 o
   5   3  16       54.49       55.87      6.51 o
   6   3  16        0.71       -5.49      5.49 o
   7   3  16       98.19       67.41     10.68 o
   8   3  16       53.83       41.74     10.42 o
   9   3  16      286.34      257.91     21.85 o
  10   3  16        2.38        3.19     11.75 o
   0   4  16      154.76      152.97     14.15 o
   1   4  16      100.55      100.58      9.09 o
   2   4  16       15.55       12.49      4.40 o
   3   4  16      591.23      605.14     14.55 o
   4   4  16       70.86       66.41      5.75 o
   5   4  16      657.00      638.48     17.47 o
   6   4  16      121.59      115.65      9.05 o
   7   4  16      413.26      426.95     30.77 o
   8   4  16       14.59        1.45      7.50 o
   9   4  16      122.30      135.66     35.26 o
  10   4  16       72.59       53.89     21.34 o
   1   5  16      419.53      425.62     14.73 o
   2   5  16      121.96      116.46     13.37 o
   3   5  16      259.34      284.62     11.73 o
   4   5  16      516.09      501.54     13.28 o
   5   5  16      306.70      318.25     13.86 o
   6   5  16        0.72       -1.72      5.15 o
   7   5  16       86.82       92.17     13.86 o
   8   5  16        2.72        2.15      7.72 o
   9   5  16      254.95      301.40     24.54 o
  10   5  16       34.08       33.08     15.40 o
   0   6  16       33.06       14.76      7.28 o
   1   6  16      163.47      154.50     10.40 o
   2   6  16      287.27      287.30     12.87 o
   3   6  16      154.64      154.91      9.34 o
   4   6  16      258.78      278.54     10.66 o
   5   6  16       93.39      112.30     12.93 o
   6   6  16      275.72      302.85     16.01 o
   7   6  16        7.03        6.60      6.08 o
   8   6  16      277.52      283.22     20.38 o
   9   6  16      254.41      280.51     23.78 o
   1   7  16     1299.56     1285.88     25.30 o
   2   7  16      143.48      128.08     10.29 o
   3   7  16     1251.69     1265.93     24.45 o
   4   7  16       90.25       77.04      7.43 o
   5   7  16      901.13      906.40     25.83 o
   6   7  16      243.99      277.43     16.17 o
   7   7  16      146.06      121.28     11.42 o
   8   7  16       94.13       82.43     14.60 o
   9   7  16      135.50      193.39     24.89 o
   0   8  16      256.84      245.97     18.22 o
   1   8  16      168.18      146.28     10.61 o
   2   8  16       47.24       47.52      7.23 o
   3   8  16        1.30        6.37      5.04 o
   4   8  16       88.77       97.04      9.76 o
   5   8  16       68.10       57.07      9.61 o
   6   8  16       99.22       79.63     10.83 o
   7   8  16       18.68       23.09      8.51 o
   8   8  16        0.87        4.14      7.73 o
   1   9  16       24.72       16.73      5.63 o
   2   9  16       26.03       16.70      6.03 o
   3   9  16      158.58      149.32     10.70 o
   4   9  16       48.31       48.34      7.53 o
   5   9  16       28.19       23.28     11.39 o
   6   9  16        2.86        7.23      8.29 o
   7   9  16       27.97       20.27     10.45 o
   8   9  16        8.90        5.44     15.68 o
   0  10  16       59.04       37.12     10.01 o
   1  10  16       12.68        4.45      5.46 o
   2  10  16       67.85       89.76      9.58 o
   3  10  16       33.64       28.31      7.34 o
   4  10  16      173.69      176.82     14.53 o
   5  10  16      248.43      236.30     22.49 o
   6  10  16       93.12       86.39     21.16 o
   7  10  16       67.46       83.31     14.08 o
   1  11  16      564.24      572.67     21.33 o
   2  11  16       11.08        3.51      6.56 o
   3  11  16       97.04      124.52     15.25 o
   4  11  16        0.23        6.75      8.18 o
   5  11  16      154.15      171.23     18.62 o
   6  11  16        2.90       17.10     12.52 o
   0  12  16       37.92       65.53     15.70 o
   1  12  16        1.27       -3.09      7.46 o
   2  12  16       28.91       30.40      8.91 o
   3  12  16       77.94       71.54     11.37 o
   4  12  16       25.85       22.32      7.96 o
   1  13  16      627.17      689.86     35.87 o
   1   1  17       52.86       40.82      6.05 o
   2   1  17        1.85        7.11      3.93 o
   3   1  17      157.65      169.84      9.08 o
   4   1  17      383.12      396.88     11.84 o
   5   1  17      144.15      149.21     14.40 o
   6   1  17      133.15      143.61     12.29 o
   7   1  17      181.42      158.73     15.49 o
   8   1  17        0.74       -2.19      9.11 o
   9   1  17       85.49       74.06     14.73 o
  10   1  17      303.89      280.62     28.97 o
   0   2  17       17.72       15.02      6.74 o
   1   2  17        3.47        3.04      4.31 o
   2   2  17      675.60      704.80     16.67 o
   3   2  17      133.19      144.71      8.43 o
   4   2  17     1412.71     1420.65     21.77 o
   5   2  17      855.90      898.66     18.92 o
   6   2  17       66.60       60.65      8.61 o
   7   2  17      143.82      138.26     18.82 o
   8   2  17       86.44       77.65     22.06 o
   9   2  17        7.64       12.63     10.19 o
  10   2  17      488.11      503.90     36.22 o
   1   3  17      700.13      749.33     21.99 o
   2   3  17      508.10      556.01     15.38 o
   3   3  17      238.92      223.93     10.68 o
   4   3  17      317.59      336.69     12.65 o
   5   3  17       22.06       32.36      5.81 o
   6   3  17      125.59      122.51     12.80 o
   7   3  17       64.60       62.65     11.37 o
   8   3  17      223.47      250.01     22.04 o
   9   3  17      224.86      255.55     22.72 o
  10   3  17      405.86      427.27     40.17 o
   0   4  17      447.00      434.31     21.66 o
   1   4  17        8.95       10.64      4.79 o
   2   4  17     1012.81     1040.97     21.91 o
   3   4  17       10.84       11.33      4.72 o
   4   4  17      660.77      693.05     15.56 o
   5   4  17        2.74        4.93      4.66 o
   6   4  17      420.12      447.48     15.58 o
   7   4  17      151.57      163.18     16.06 o
   8   4  17        8.33        1.16      8.17 o
   9   4  17        1.17       11.80     12.56 o
   1   5  17      344.54      348.08     14.80 o
   2   5  17      106.49       95.12      8.55 o
   3   5  17      286.09      286.84     12.05 o
   4   5  17       51.64       63.07      5.93 o
   5   5  17      171.38      162.00     11.74 o
   6   5  17       23.34       11.61      6.38 o
   7   5  17       25.68       20.59      9.63 o
   8   5  17      155.03      117.89     21.34 o
   9   5  17       15.21        9.77     12.97 o
   0   6  17      471.59      516.79     23.42 o
   1   6  17       97.15       82.22      8.34 o
   2   6  17       80.90       62.85      7.62 o
   3   6  17        6.01        1.27      4.69 o
   4   6  17        0.00        1.53      3.96 o
   5   6  17       18.43        6.35      6.31 o
   6   6  17        0.18        0.06      5.93 o
   7   6  17       10.05        8.60      7.14 o
   8   6  17        3.64        4.47      8.43 o
   9   6  17        6.99        3.83     13.10 o
   1   7  17      556.96      550.04     17.75 o
   2   7  17       72.92       59.85      7.53 o
   3   7  17      700.55      639.02     18.14 o
   4   7  17       97.77      113.38      8.78 o
   5   7  17      353.55      387.37     20.57 o
   6   7  17       10.11        9.91      6.87 o
   7   7  17        7.88        4.33      6.45 o
   8   7  17      199.81      173.36     38.25 o
   0   8  17      577.79      613.39     26.66 o
   1   8  17       35.10       28.96      6.60 o
   2   8  17       14.61        8.95      5.41 o
   3   8  17      521.10      496.21     16.85 o
   4   8  17      238.07      250.07     12.45 o
   5   8  17      222.73      218.99     15.02 o
   6   8  17      614.65      637.80     30.12 o
   7   8  17       65.76       60.63     10.66 o
   1   9  17       43.41       48.85      7.71 o
   2   9  17      177.56      172.42     11.27 o
   3   9  17      825.80      848.39     21.34 o
   4   9  17       80.26       78.08      8.07 o
   5   9  17       24.03       34.97      9.01 o
   6   9  17        0.41       10.02      7.97 o
   7   9  17       83.81       68.00     45.87 o
   0  10  17       35.22       35.98     10.08 o
   1  10  17        8.61        9.58      5.80 o
   2  10  17      675.95      683.77     18.86 o
   3  10  17       86.92       70.95     10.01 o
   4  10  17     1198.15     1297.90     31.78 o
   5  10  17       49.26       75.11     14.15 o
   1  11  17       52.19       50.44      8.67 o
   2  11  17       37.51       32.35      8.46 o
   3  11  17      117.76      112.17     17.20 o
   4  11  17       21.51       23.08      7.30 o
   0  12  17       67.62       68.19     13.98 o
   1  12  17        0.02       -2.64      7.04 o
   2  12  17      204.47      243.68     49.42 o
   0   0  18      554.40      566.04     40.29 o
   1   0  18       34.23       41.54      8.80 o
   2   0  18      661.21      687.58     25.79 o
   3   0  18      590.94      612.41     29.46 o
   4   0  18     2592.15     2671.78     59.71 o
   5   0  18      147.82      119.01     14.78 o
   6   0  18        5.55        7.94      8.59 o
   7   0  18      126.69      133.78     31.14 o
   8   0  18      387.44      449.87     40.06 o
   9   0  18        2.70        4.48     15.24 o
   1   1  18      304.32      306.32     13.34 o
   2   1  18        7.86        2.31      4.36 o
   3   1  18      529.93      530.84     14.54 o
   4   1  18       23.96       14.17      4.54 o
   5   1  18       17.81       11.99      4.23 o
   6   1  18        7.86        0.57      6.17 o
   7   1  18      548.74      595.93     30.65 o
   8   1  18       17.31        4.36     10.02 o
   9   1  18        5.71        8.25     10.65 o
   0   2  18       61.12       65.01     10.76 o
   1   2  18        9.84        7.36      4.96 o
   2   2  18       61.62       67.63      7.54 o
   3   2  18        0.56        6.19      4.04 o
   4   2  18      227.94      232.85      9.74 o
   5   2  18      415.48      405.02     13.72 o
   6   2  18      336.47      360.19     28.00 o
   7   2  18        2.73        8.83      8.17 o
   8   2  18       35.48       47.26     12.87 o
   9   2  18        9.25       -0.19     10.81 o
   1   3  18       15.67        5.40      4.72 o
   2   3  18       23.46       28.88      8.14 o
   3   3  18      377.94      386.38     13.68 o
   4   3  18       19.36       18.77      4.57 o
   5   3  18        0.03        5.67      4.86 o
   6   3  18       18.27       22.14     10.25 o
   7   3  18      120.85      131.26     15.01 o
   8   3  18        8.84       -0.68     10.10 o
   9   3  18       38.99       39.43     15.04 o
   0   4  18      451.54      474.80     34.29 o
   1   4  18        7.37        8.79      5.02 o
   2   4  18       14.71        9.54      5.17 o
   3   4  18       84.09       90.27      8.17 o
   4   4  18        8.26        7.19      4.14 o
   5   4  18       78.15       76.60      8.60 o
   6   4  18       41.81       38.89     10.24 o
   7   4  18       35.28       25.67     10.80 o
   8   4  18      156.19      149.70     18.47 o
   1   5  18       49.43       65.67      7.95 o
   2   5  18       76.85       78.74      8.13 o
   3   5  18        0.11        1.03      4.60 o
   4   5  18       11.51       19.93      6.26 o
   5   5  18     1572.54     1644.61     44.09 o
   6   5  18       18.80       20.06      7.03 o
   7   5  18       66.92       60.49     13.60 o
   8   5  18      100.26       89.19     15.72 o
   0   6  18      214.91      229.22     18.27 o
   1   6  18        0.69        5.10      5.01 o
   2   6  18      860.68      921.64     25.98 o
   3   6  18       17.89       13.94      5.62 o
   4   6  18      168.79      187.11     12.49 o
   5   6  18        6.12        3.55      6.52 o
   6   6  18      814.16      850.68     37.69 o
   7   6  18        0.03        7.52      5.77 o
   8   6  18       92.11      102.97     16.39 o
   1   7  18      231.51      234.20     13.06 o
   2   7  18       45.70       34.61      6.73 o
   3   7  18      420.77      427.82     16.32 o
   4   7  18       20.68       12.00      6.89 o
   5   7  18       67.74       57.27     11.81 o
   6   7  18        9.63        9.90      7.16 o
   7   7  18       17.11       25.05      8.31 o
   0   8  18       40.70       21.05     11.51 o
   1   8  18      103.61      103.66      9.94 o
   2   8  18       33.01       30.24      7.06 o
   3   8  18       43.19       22.88      6.40 o
   4   8  18      139.36      142.04     15.11 o
   5   8  18       71.58       72.54     10.10 o
   6   8  18       34.81       47.55      9.22 o
   1   9  18        3.32        5.86      5.74 o
   2   9  18       25.79       11.50      5.85 o
   3   9  18      215.23      216.17     13.85 o
   4   9  18       99.42       84.34     12.11 o
   5   9  18        2.81        4.73      7.73 o
   0  10  18      482.01      501.11     24.73 o
   1  10  18        4.24        2.74      5.64 o
   2  10  18       31.31       38.18      7.25 o
   3  10  18        4.45        5.98      7.87 o
   4  10  18        7.08       16.68      9.42 o
   1  11  18       57.03       61.52      9.43 o
   1   1  19      253.11      245.96     14.19 o
   2   1  19      195.39      200.40     11.67 o
   3   1  19        0.57        2.09      4.57 o
   4   1  19      141.39      152.95      8.54 o
   5   1  19       12.68        4.95      5.98 o
   6   1  19        0.09       -5.97      6.29 o
   7   1  19      475.65      488.14     29.40 o
   8   1  19       41.25       22.66     14.08 o
   0   2  19       38.56       39.20     15.12 o
   1   2  19       18.14       14.49      7.56 o
   2   2  19       13.86       13.91      5.40 o
   3   2  19       65.29       59.57      8.94 o
   4   2  19      402.37      422.52     12.82 o
   5   2  19       11.01        3.51      4.74 o
   6   2  19       16.27       22.72      8.40 o
   7   2  19      208.24      224.01     19.66 o
   8   2  19       45.24       19.90     11.27 o
   1   3  19      577.64      631.34     18.65 o
   2   3  19       65.41       61.33     10.73 o
   3   3  19      486.76      509.91     16.39 o
   4   3  19       42.57       36.10      5.36 o
   5   3  19     1016.46     1071.91     26.63 o
   6   3  19      285.89      312.48     19.49 o
   7   3  19      690.32      711.20     29.78 o
   8   3  19       39.62       18.03     13.63 o
   0   4  19        1.66        7.13      7.81 o
   1   4  19      206.29      203.10     12.17 o
   2   4  19      592.62      569.31     33.81 o
   3   4  19        2.06        1.38      4.81 o
   4   4  19      164.69      172.70     12.16 o
   5   4  19      473.54      508.28     17.79 o
   6   4  19      164.91      172.65     17.46 o
   7   4  19       40.69       17.51     10.53 o
   1   5  19       50.04       37.00      8.86 o
   2   5  19        2.24        3.29      5.38 o
   3   5  19        6.79       10.59      5.51 o
   4   5  19        0.04        5.67      5.61 o
   5   5  19        0.04        3.35      6.44 o
   6   5  19        3.03        4.82      5.97 o
   7   5  19       91.41      106.22     18.64 o
   0   6  19       95.55      102.29     14.22 o
   1   6  19       36.98       19.61      6.30 o
   2   6  19        0.04       -4.89      4.89 o
   3   6  19        1.34        3.83      5.09 o
   4   6  19       66.87       48.22      8.76 o
   5   6  19        0.79        8.98      7.34 o
   6   6  19       17.42       20.07      7.80 o
   1   7  19       59.22       51.21     11.06 o
   2   7  19      109.95      117.18     10.81 o
   3   7  19       33.13       39.36      7.83 o
   4   7  19      225.62      234.78     19.86 o
   5   7  19       79.97       83.75     11.37 o
   6   7  19       79.82       73.63     16.37 o
   0   8  19       49.65       28.74     10.50 o
   1   8  19      161.78      159.23     11.92 o
   2   8  19       11.82       18.16      6.56 o
   3   8  19       39.09       29.99      7.03 o
   4   8  19      145.85      161.83     18.18 o
   5   8  19       80.16       78.19     15.41 o
   1   9  19      497.53      532.66     19.41 o
   2   9  19       20.44       22.45      6.64 o
   3   9  19      232.28      242.09     13.05 o
   0  10  19      241.03      288.33     28.40 o
   0   0  20      539.30      494.00     67.84 o
   1   0  20      313.33      353.21     21.45 o
   2   0  20      276.31      359.03     21.39 o
   3   0  20       58.23       56.15     11.08 o
   4   0  20      176.74      215.24     14.20 o
   5   0  20        8.98       12.80      9.86 o
   6   0  20      834.55      963.03     75.18 o
   7   0  20        3.96       13.73     16.40 o
   1   1  20      129.86      129.36     10.40 o
   2   1  20      158.98      163.94     11.04 o
   3   1  20      628.24      689.02     18.96 o
   4   1  20      120.05      115.30      7.80 o
   5   1  20       16.42        6.49      6.50 o
   6   1  20      243.98      273.71     19.11 o
   7   1  20       27.34       26.33     15.32 o
   0   2  20       24.57       33.72     12.58 o
   1   2  20      233.46      232.46     13.52 o
   2   2  20      326.47      327.61     14.67 o
   3   2  20       18.88       18.11      5.97 o
   4   2  20       52.94       47.84      6.46 o
   5   2  20      201.63      198.08     10.70 o
   6   2  20       12.22       22.99      9.40 o
   7   2  20       87.22       84.66     16.65 o
   1   3  20       27.27       31.52      6.80 o
   2   3  20       86.14       98.21      9.50 o
   3   3  20       53.41       56.89      7.55 o
   4   3  20       51.97       49.26      8.31 o
   5   3  20      250.33      273.65     13.46 o
   6   3  20       18.24       16.06      9.35 o
   0   4  20       85.39       99.63     16.30 o
   1   4  20        0.14       -0.44      5.16 o
   2   4  20      103.45      100.85      9.55 o
   3   4  20       21.20       17.96      9.21 o
   4   4  20        0.05        8.20      6.43 o
   5   4  20       51.43       50.01      8.61 o
   6   4  20        0.05        7.55      9.33 o
   1   5  20      182.14      196.95     12.71 o
   2   5  20       19.44       21.84      6.58 o
   3   5  20       18.88       12.41      5.87 o
   4   5  20      171.43      189.85     13.91 o
   5   5  20      364.18      355.27     18.65 o
   0   6  20     1162.49     1231.64     40.02 o
   1   6  20        1.22        4.80      5.84 o
   2   6  20      292.89      307.74     26.05 o
   3   6  20       66.99       55.82      7.92 o
   4   6  20      377.84      429.30     19.31 o
   5   6  20        0.87        7.62      7.72 o
   1   7  20       39.99       27.33      7.23 o
   2   7  20        4.54       10.45      6.39 o
   3   7  20        0.04        3.00      5.68 o
   4   7  20      125.51      123.77     15.44 o
   0   8  20       45.63       62.73     12.82 o
   1   8  20       25.39       21.65      7.15 o
   2   8  20      104.79      101.28     10.00 o
   1   1  21      165.81      179.41     12.05 o
   2   1  21       88.19       90.07      9.44 o
   3   1  21      535.08      534.48     17.53 o
   4   1  21      845.50      908.37     18.82 o
   5   1  21       16.55       19.74      7.80 o
   0   2  21        5.39       -1.26      7.53 o
   1   2  21        4.96       10.76      6.07 o
   2   2  21       23.27       27.60      6.80 o
   3   2  21        0.17       -2.72      5.11 o
   4   2  21       98.31       88.56     10.17 o
   5   2  21        0.23        8.43      7.61 o
   1   3  21      623.23      686.13     20.60 o
   2   3  21        9.65        5.94      5.84 o
   3   3  21      118.95      158.92     10.90 o
   4   3  21        7.61        8.21      6.52 o
   5   3  21      300.01      325.20     19.25 o
   0   4  21      839.34      806.10     31.97 o
   1   4  21       16.44       30.14      7.14 o
   2   4  21        0.69       -1.51      5.56 o
   3   4  21       10.72       13.36      6.00 o
   4   4  21       48.78       47.83      9.03 o
   1   5  21        6.73        1.00      5.92 o
   2   5  21        1.93        6.78      6.07 o
   3   5  21      324.46      360.44     15.13 o
   0   6  21      192.19      152.27     17.14 o
   1   6  21       79.87       66.10      9.10 o
   2   6  21       24.46       15.98      6.74 o
   0   0  22      308.12      332.93     61.35 o
   1   0  22      101.02       81.84     13.44 o
   2   0  22      234.46      254.10     23.85 o
   3   0  22      278.40      263.37     19.27 o
   1   1  22      160.08      180.59     12.62 o
   2   1  22       72.13       61.19      8.47 o
   3   1  22       90.00       93.64      9.37 o
   0   2  22       72.84       77.88     16.96 o
   1   2  22        2.41        1.89      5.93 o
   2   2  22      113.74      108.65     10.24 o
   1   3  22      121.70      122.32     10.98 o
   2   3  22        0.01        2.09      8.64 o
 
